# Supplementary material for: catena-Poly[[[bis­(4-ethyl­benzoato-κ2 O,O′)lead(II)]-μ-nicotinamide-κ2 N 1:O] monohydrate]
Source: Acta Crystallogr Sect E Struct Rep Online. 2011 Jul 9;67(Pt 8):m1057–8. doi: 10.1107/S1600536811026535 (PMC3212141; doi:10.1107/S1600536811026535)
Supplement: Supplementary file 1 [file e-67-m1057-sup1.cif]

##############################################################################
#                                                                            #
# This CIF contains the data in a paper accepted for publication in          #
# Acta Crystallographica Section E. It conforms to the requirements of       #
# Notes for Authors for Acta Crystallographica Section E, and has been       #
# peer reviewed under the auspices of the IUCr Commission on Journals.       #
#                                                                            #
# Full details of the Crystallographic Information File format               #
# are given in the paper "The Crystallographic Information File (CIF):       #
# a New Standard Archive File for Crystallography" by S. R. Hall, F. H.      #
# Allen and I. D. Brown [Acta Cryst. (1991), A47, 655-685].                  #
#                                                                            #
# The current version of the core CIF dictionary is obtainable from          #
# ftp://ftp.iucr.org/pub/cif_core.dic.                                       #
#                                                                            #
# Software is freely available for graphical display of the structure(s)     #
# in this CIF. For information consult the CIF software page                 #
# http://www.iucr.org/resources/cif/software.                                #
#                                                                            #
# This file may be used for bona fide research purposes within the           #
# scientific community so long as proper attribution is given to the journal # 
# article from which it was obtained.                                        #
#                                                                            #
##############################################################################
data_I
_audit_creation_method     SHELXL-97
_chemical_name_systematic
;
<i>catena</i>-Poly[[[bis(4-ethylbenzoato-\k^2^<i>O</i>,<i>O</i>')lead(II)]-
\m-nicotinamide-\k^2^<i>N</i>^1^:<i>O</i>] monohydrate]
;
_chemical_name_common     ?
_chemical_formula_moiety     'C24 H24 N2 O5 Pb, H2 O'
_chemical_formula_sum     'C24 H26 N2 O6 Pb'
_chemical_formula_iupac     '[Pb (C9 H9 O2)2 (C6 H6 N2 O)], H2 O'
_chemical_formula_weight     645.67
_chemical_melting_point     ?
_symmetry_cell_setting     triclinic
_symmetry_space_group_name_H-M     'P -1'
_symmetry_space_group_name_Hall     '-P 1'
loop_
    _symmetry_equiv_pos_as_xyz
    'x, y, z'
    '-x, -y, -z'
_cell_length_a     7.8093(2)
_cell_length_b     9.7950(3)
_cell_length_c     16.9380(5)
_cell_angle_alpha     90.772(2)
_cell_angle_beta     91.256(2)
_cell_angle_gamma     106.916(4)
_cell_volume     1239.00(7)
_cell_formula_units_Z     2
_cell_measurement_reflns_used     6051
_cell_measurement_theta_min     2.1736
_cell_measurement_theta_max     26.3714
_cell_measurement_temperature     294(2)
_exptl_crystal_description     block
_exptl_crystal_colour     colorless
_exptl_crystal_size_max     0.25
_exptl_crystal_size_mid     0.20
_exptl_crystal_size_min     0.15
_exptl_crystal_density_diffrn     1.731
_exptl_crystal_density_meas     ?
_exptl_crystal_density_method     'not measured'
_exptl_crystal_F_000     628
_exptl_absorpt_coefficient_mu     6.848
_exptl_absorpt_correction_type     multi-scan
_exptl_absorpt_process_details     '(Blessing, 1995)'
_exptl_absorpt_correction_T_min     0.211
_exptl_absorpt_correction_T_max     0.358
_exptl_special_details     ?
_diffrn_ambient_temperature     294(2)
_diffrn_radiation_type     MoK\a
_diffrn_radiation_wavelength     0.71073
_diffrn_radiation_source     'fine-focus sealed tube'
_diffrn_radiation_monochromator     graphite
_diffrn_measurement_device_type     'Rigaku R-AXIS RAPID-S'
_diffrn_measurement_method     '\w scans'
_diffrn_detector_area_resol_mean     ?
_diffrn_reflns_number     26925
_diffrn_reflns_av_R_equivalents     0.0814
_diffrn_reflns_av_sigmaI/netI     0.0582
_diffrn_reflns_theta_min     2.17
_diffrn_reflns_theta_max     26.39
_diffrn_reflns_theta_full     26.39
_diffrn_measured_fraction_theta_max     0.998
_diffrn_measured_fraction_theta_full     0.998
_diffrn_reflns_limit_h_min     -9
_diffrn_reflns_limit_h_max     9
_diffrn_reflns_limit_k_min     -12
_diffrn_reflns_limit_k_max     10
_diffrn_reflns_limit_l_min     -21
_diffrn_reflns_limit_l_max     21
_diffrn_standards_number     ?
_diffrn_standards_interval_count     ?
_diffrn_standards_interval_time     ?
_diffrn_standards_decay_%     ?
_refine_special_details
;
 Refinement of F^2^ against ALL reflections.  The weighted R-factor wR and
 goodness of fit S are based on F^2^, conventional R-factors R are based
 on F, with F set to zero for negative F^2^. The threshold expression of
 F^2^ > 2sigma(F^2^) is used only for calculating R-factors(gt) etc. and is
 not relevant to the choice of reflections for refinement.  R-factors based
 on F^2^ are statistically about twice as large as those based on F, and R-
 factors based on ALL data will be even larger.
;
_reflns_number_total     5076
_reflns_number_gt     4208
_reflns_threshold_expression     I>2\s(I)
_refine_ls_structure_factor_coef     Fsqd
_refine_ls_matrix_type     full
_refine_ls_R_factor_all     0.0558
_refine_ls_R_factor_gt     0.0425
_refine_ls_wR_factor_gt     0.0878
_refine_ls_wR_factor_ref     0.0990
_refine_ls_goodness_of_fit_ref     1.063
_refine_ls_restrained_S_all     1.070
_refine_ls_number_reflns     5076
_refine_ls_number_parameters     314
_refine_ls_number_restraints     5
_refine_ls_hydrogen_treatment     mixed
_refine_ls_weighting_scheme     calc
_refine_ls_weighting_details
         'calc w=1/[\s^2^(Fo^2^)+(0.0277P)^2^+1.8361P] where P=(Fo^2^+2Fc^2^)/3'
_atom_sites_solution_hydrogens     geom
_atom_sites_solution_primary     direct
_atom_sites_solution_secondary     difmap
_refine_ls_shift/su_max     0.000
_refine_ls_shift/su_mean     0.000
_refine_diff_density_max     1.110
_refine_diff_density_min     -0.964
_refine_ls_extinction_method     none
_refine_ls_extinction_coef     ?
loop_
    _atom_type_symbol
    _atom_type_description
    _atom_type_scat_dispersion_real
    _atom_type_scat_dispersion_imag
    _atom_type_scat_source
    'C' 'C' 0.0030 0.0020
                         'International Tables Vol C Tables 4.2.6.8 and 6.1.1.4'
    'H' 'H' 0.0000 0.0000
                         'International Tables Vol C Tables 4.2.6.8 and 6.1.1.4'
    'N' 'N' 0.0060 0.0030
                         'International Tables Vol C Tables 4.2.6.8 and 6.1.1.4'
    'O' 'O' 0.0110 0.0060
                         'International Tables Vol C Tables 4.2.6.8 and 6.1.1.4'
    'Pb' 'Pb' -3.3940 10.1110
                         'International Tables Vol C Tables 4.2.6.8 and 6.1.1.4'
_computing_data_collection     'CrystalClear (Rigaku/MSC, 2005)'
_computing_cell_refinement     'CrystalClear (Rigaku/MSC, 2005)'
_computing_data_reduction     'CrystalClear (Rigaku/MSC, 2005)'
_computing_structure_solution     'SHELXS97 (Sheldrick, 2008)'
_computing_structure_refinement     'SHELXL97 (Sheldrick, 2008)'
_computing_molecular_graphics     'Mercury (Macrae <i>et al.</i>, 2006)'
_computing_publication_material
                                'WinGX (Farrugia, 1999) and PLATON (Spek, 2009)'
loop_
    _atom_site_type_symbol
    _atom_site_label
    _atom_site_fract_x
    _atom_site_fract_y
    _atom_site_fract_z
    _atom_site_U_iso_or_equiv
    _atom_site_adp_type
    _atom_site_calc_flag
    _atom_site_refinement_flags
    _atom_site_occupancy
    _atom_site_symmetry_multiplicity
    _atom_site_disorder_assembly
    _atom_site_disorder_group
    Pb Pb1 0.08609(4) 0.15890(3) 0.394120(15) 0.05863(12) Uani d . 1 1 . .
    O O1 0.2512(8) 0.2967(5) 0.5057(3) 0.0772(15) Uani d . 1 1 . .
    O O2 0.2289(7) 0.0686(5) 0.5205(3) 0.0700(13) Uani d . 1 1 . .
    O O3 0.3813(6) 0.2084(5) 0.3496(3) 0.0666(12) Uani d . 1 1 . .
    O O4 0.1966(7) 0.1944(5) 0.2477(3) 0.0664(12) Uani d . 1 1 . .
    O O5 0.0783(8) 0.4092(5) 0.3616(3) 0.0789(15) Uani d . 1 1 . .
    O O6 0.3512(9) 0.8292(6) 0.5453(4) 0.0839(17) Uani d D 1 1 . .
    H H61 0.347(11) 0.919(4) 0.550(5) 0.09(3) Uiso d D 1 1 . .
    H H62 0.425(11) 0.808(11) 0.582(5) 0.14(4) Uiso d D 1 1 . .
    N N1 0.0879(8) -0.1057(6) 0.3322(3) 0.0626(15) Uani d . 1 1 . .
    N N2 0.2113(10) 0.5633(7) 0.4600(4) 0.0671(17) Uani d . 1 1 . .
    H H2A 0.24(2) 0.509(17) 0.482(10) 0.211 Uiso d . 1 1 . .
    H H2B 0.26(2) 0.640(16) 0.482(9) 0.211 Uiso d . 1 1 . .
    C C1 0.2776(9) 0.1960(8) 0.5468(4) 0.0588(17) Uani d . 1 1 . .
    C C2 0.3632(9) 0.2337(7) 0.6261(4) 0.0572(16) Uani d . 1 1 . .
    C C3 0.3884(10) 0.1280(8) 0.6761(4) 0.0676(19) Uani d . 1 1 . .
    H H3 0.3562 0.0336 0.6581 0.081 Uiso calc R 1 1 . .
    C C4 0.4593(11) 0.1614(8) 0.7507(4) 0.072(2) Uani d . 1 1 . .
    H H4 0.4733 0.0893 0.7832 0.087 Uiso calc R 1 1 . .
    C C5 0.5101(11) 0.2995(9) 0.7782(5) 0.075(2) Uani d . 1 1 . .
    C C6 0.4914(12) 0.4041(9) 0.7300(5) 0.086(3) Uani d . 1 1 . .
    H H6 0.5287 0.4983 0.7483 0.103 Uiso calc R 1 1 . .
    C C7 0.4179(10) 0.3741(7) 0.6538(4) 0.0678(19) Uani d . 1 1 . .
    H H7 0.4055 0.4473 0.6219 0.081 Uiso calc R 1 1 . .
    C C8 0.5923(15) 0.3367(12) 0.8615(6) 0.114(4) Uani d D 1 1 . .
    H H8A 0.6335 0.2584 0.8804 0.137 Uiso calc R 1 1 . .
    H H8B 0.6954 0.4205 0.8593 0.137 Uiso calc R 1 1 . .
    C C9 0.465(2) 0.364(2) 0.9167(8) 0.226(10) Uani d D 1 1 . .
    H H9A 0.5276 0.4072 0.9644 0.339 Uiso calc R 1 1 . .
    H H9B 0.3777 0.2761 0.9287 0.339 Uiso calc R 1 1 . .
    H H9C 0.4062 0.4280 0.8934 0.339 Uiso calc R 1 1 . .
    C C10 0.3483(10) 0.2031(7) 0.2747(4) 0.0613(17) Uani d . 1 1 . .
    C C11 0.4949(9) 0.2061(7) 0.2208(4) 0.0578(16) Uani d . 1 1 . .
    C C12 0.6732(10) 0.2396(8) 0.2472(4) 0.0664(19) Uani d . 1 1 . .
    H H12 0.7031 0.2632 0.3001 0.080 Uiso calc R 1 1 . .
    C C13 0.8050(11) 0.2375(9) 0.1947(5) 0.077(2) Uani d . 1 1 . .
    H H13 0.9236 0.2624 0.2128 0.092 Uiso calc R 1 1 . .
    C C14 0.7663(13) 0.1999(12) 0.1170(6) 0.094(3) Uani d D 1 1 . .
    C C15 0.5895(13) 0.1637(11) 0.0916(5) 0.095(3) Uani d . 1 1 . .
    H H15 0.5603 0.1349 0.0392 0.114 Uiso calc R 1 1 . .
    C C16 0.4540(11) 0.1691(9) 0.1423(5) 0.078(2) Uani d . 1 1 . .
    H H16 0.3363 0.1479 0.1234 0.094 Uiso calc R 1 1 . .
    C C17 0.9025(19) 0.166(2) 0.0606(8) 0.193(9) Uani d D 1 1 . .
    H H17A 0.9823 0.1221 0.0880 0.289 Uiso calc R 1 1 . .
    H H17B 0.8430 0.1051 0.0166 0.289 Uiso calc R 1 1 . .
    C C18 0.997(3) 0.309(3) 0.0350(13) 0.328(18) Uani d D 1 1 . .
    H H18A 1.0379 0.3035 -0.0177 0.491 Uiso calc R 1 1 . .
    H H18B 1.0975 0.3498 0.0700 0.491 Uiso calc R 1 1 . .
    H H18C 0.9172 0.3673 0.0356 0.491 Uiso calc R 1 1 . .
    C C19 0.1215(9) -0.2116(7) 0.3749(4) 0.0593(17) Uani d . 1 1 . .
    H H19 0.1658 -0.1909 0.4264 0.071 Uiso calc R 1 1 . .
    C C20 0.0926(9) 0.6504(7) 0.3452(4) 0.0573(16) Uani d . 1 1 . .
    C C21 0.0247(11) 0.6222(8) 0.2695(4) 0.071(2) Uani d . 1 1 . .
    H H21 0.0012 0.5307 0.2478 0.086 Uiso calc R 1 1 . .
    C C22 -0.0087(12) -0.2704(8) 0.2257(5) 0.079(2) Uani d . 1 1 . .
    H H22 -0.0530 -0.2880 0.1740 0.094 Uiso calc R 1 1 . .
    C C23 0.0241(10) -0.1386(8) 0.2593(4) 0.0654(19) Uani d . 1 1 . .
    H H23 0.0003 -0.0671 0.2293 0.079 Uiso calc R 1 1 . .
    C C24 0.1279(9) 0.5335(7) 0.3905(4) 0.0567(16) Uani d . 1 1 . .
loop_
    _atom_site_aniso_label
    _atom_site_aniso_U_11
    _atom_site_aniso_U_22
    _atom_site_aniso_U_33
    _atom_site_aniso_U_12
    _atom_site_aniso_U_13
    _atom_site_aniso_U_23
    Pb1 0.0721(2) 0.04518(17) 0.05984(18) 0.01901(13) -0.00048(12) 0.00349(11)
    O1 0.113(4) 0.062(3) 0.062(3) 0.034(3) -0.010(3) 0.005(2)
    O2 0.093(4) 0.055(3) 0.063(3) 0.025(3) -0.010(3) -0.001(2)
    O3 0.069(3) 0.068(3) 0.063(3) 0.020(3) -0.006(2) 0.003(2)
    O4 0.065(3) 0.069(3) 0.068(3) 0.024(2) -0.005(2) 0.011(2)
    O5 0.113(4) 0.040(3) 0.083(4) 0.023(3) -0.015(3) 0.003(2)
    O6 0.110(5) 0.062(4) 0.088(4) 0.043(3) -0.043(3) -0.020(3)
    N1 0.081(4) 0.046(3) 0.062(4) 0.022(3) -0.012(3) -0.001(3)
    N2 0.080(4) 0.054(4) 0.067(4) 0.019(3) -0.006(3) 0.000(3)
    C1 0.065(4) 0.053(4) 0.058(4) 0.017(3) 0.001(3) 0.006(3)
    C2 0.074(5) 0.044(4) 0.056(4) 0.020(3) 0.007(3) 0.009(3)
    C3 0.079(5) 0.065(5) 0.061(4) 0.025(4) -0.006(4) -0.003(4)
    C4 0.099(6) 0.059(5) 0.065(5) 0.032(4) -0.010(4) 0.011(4)
    C5 0.095(6) 0.063(5) 0.070(5) 0.030(4) -0.018(4) -0.004(4)
    C6 0.106(7) 0.053(5) 0.090(6) 0.012(4) -0.004(5) -0.018(4)
    C7 0.092(6) 0.044(4) 0.066(5) 0.019(4) -0.007(4) 0.007(3)
    C8 0.139(10) 0.119(9) 0.085(7) 0.042(7) -0.032(6) -0.025(6)
    C9 0.30(2) 0.36(3) 0.091(10) 0.21(2) -0.035(12) -0.051(13)
    C10 0.067(5) 0.052(4) 0.064(5) 0.016(3) -0.006(4) -0.001(3)
    C11 0.064(4) 0.056(4) 0.053(4) 0.018(3) -0.007(3) -0.002(3)
    C12 0.074(5) 0.064(5) 0.063(4) 0.022(4) -0.005(4) 0.001(3)
    C13 0.062(5) 0.094(6) 0.079(6) 0.031(4) -0.002(4) 0.000(4)
    C14 0.079(6) 0.126(8) 0.086(6) 0.042(6) 0.008(5) 0.000(6)
    C15 0.088(7) 0.148(9) 0.057(5) 0.046(6) -0.003(4) -0.004(5)
    C16 0.069(5) 0.099(6) 0.070(5) 0.030(5) -0.009(4) 0.009(4)
    C17 0.106(11) 0.36(3) 0.114(11) 0.072(14) 0.043(8) 0.046(13)
    C18 0.21(3) 0.60(6) 0.19(2) 0.14(3) 0.084(18) 0.05(3)
    C19 0.066(4) 0.047(4) 0.066(4) 0.020(3) -0.007(3) -0.006(3)
    C20 0.062(4) 0.048(4) 0.062(4) 0.016(3) 0.005(3) -0.001(3)
    C21 0.101(6) 0.048(4) 0.067(5) 0.025(4) -0.012(4) -0.007(3)
    C22 0.111(7) 0.060(5) 0.063(5) 0.024(4) -0.022(4) -0.004(4)
    C23 0.078(5) 0.056(4) 0.065(5) 0.025(4) -0.008(4) 0.008(3)
    C24 0.070(5) 0.034(4) 0.065(4) 0.014(3) 0.000(3) 0.010(3)
_geom_special_details
;
 All esds (except the esd in the dihedral angle between two l.s. planes)
 are estimated using the full covariance matrix.  The cell esds are taken
 into account individually in the estimation of esds in distances, angles
 and torsion angles; correlations between esds in cell parameters are only
 used when they are defined by crystal symmetry.  An approximate (isotropic)
 treatment of cell esds is used for estimating esds involving l.s. planes.
;
loop_
    _geom_bond_atom_site_label_1
    _geom_bond_atom_site_label_2
    _geom_bond_site_symmetry_2
    _geom_bond_distance
    _geom_bond_publ_flag
    Pb1 O1 . 2.423(5) yes
    Pb1 O2 . 2.670(5) yes
    Pb1 O3 . 2.356(5) yes
    Pb1 O4 . 2.638(5) yes
    Pb1 O5 . 2.537(5) yes
    Pb1 N1 . 2.787(5) yes
    Pb1 C1 . 2.924(7) ?
    Pb1 C10 . 2.856(8) ?
    O1 C1 . 1.277(8) ?
    O2 C1 . 1.266(8) ?
    O3 C10 . 1.286(8) ?
    O4 C10 . 1.240(8) ?
    O5 C24 . 1.254(8) ?
    O6 H61 . 0.89(2) ?
    O6 H62 . 0.90(2) ?
    N1 C19 . 1.356(8) ?
    N1 C23 . 1.320(8) ?
    N2 H2A . 0.72(15) ?
    N2 H2B . 0.82(15) ?
    C1 C2 . 1.479(9) ?
    C2 C3 . 1.400(9) ?
    C2 C7 . 1.388(9) ?
    C3 C4 . 1.366(10) ?
    C3 H3 . 0.9300 ?
    C4 C5 . 1.367(10) ?
    C4 H4 . 0.9300 ?
    C5 C6 . 1.358(11) ?
    C5 C8 . 1.530(11) ?
    C6 H6 . 0.9300 ?
    C7 C6 . 1.393(11) ?
    C7 H7 . 0.9300 ?
    C8 H8A . 0.9700 ?
    C8 H8B . 0.9700 ?
    C9 C8 . 1.458(13) ?
    C9 H9A . 0.9600 ?
    C9 H9B . 0.9600 ?
    C9 H9C . 0.9600 ?
    C11 C10 . 1.474(10) ?
    C11 C12 . 1.397(10) ?
    C11 C16 . 1.379(10) ?
    C12 C13 . 1.378(10) ?
    C12 H12 . 0.9300 ?
    C13 C14 . 1.365(12) ?
    C13 H13 . 0.9300 ?
    C14 C15 . 1.379(12) ?
    C15 H15 . 0.9300 ?
    C16 C15 . 1.390(11) ?
    C16 H16 . 0.9300 ?
    C17 C18 . 1.454(17) ?
    C17 C14 . 1.547(12) ?
    C17 H17A . 0.9700 ?
    C17 H17B . 0.9700 ?
    C18 H18A . 0.9600 ?
    C18 H18B . 0.9600 ?
    C18 H18C . 0.9600 ?
    C19 C20 1_545 1.389(9) ?
    C19 H19 . 0.9300 ?
    C20 C21 . 1.369(10) ?
    C20 C19 1_565 1.389(9) ?
    C21 C22 1_565 1.377(10) ?
    C21 H21 . 0.9300 ?
    C22 C21 1_545 1.377(10) ?
    C22 H22 . 0.9300 ?
    C23 C22 . 1.356(10) ?
    C23 H23 . 0.9300 ?
    C24 N2 . 1.320(9) ?
    C24 C20 . 1.474(9) ?
loop_
    _geom_angle_atom_site_label_1
    _geom_angle_atom_site_label_2
    _geom_angle_atom_site_label_3
    _geom_angle_site_symmetry_1
    _geom_angle_site_symmetry_3
    _geom_angle
    _geom_angle_publ_flag
    O1 Pb1 O2 . . 51.10(15) ?
    O1 Pb1 O4 . . 123.27(17) ?
    O1 Pb1 O5 . . 78.18(17) ?
    O1 Pb1 N1 . . 130.47(17) ?
    O1 Pb1 C1 . . 25.49(17) ?
    O1 Pb1 C10 . . 103.1(2) ?
    O2 Pb1 N1 . . 82.33(16) ?
    O2 Pb1 C1 . . 25.64(16) ?
    O2 Pb1 C10 . . 106.17(19) ?
    O3 Pb1 O1 . . 79.48(18) ?
    O3 Pb1 O2 . . 82.21(16) ?
    O3 Pb1 O4 . . 51.95(16) ?
    O3 Pb1 O5 . . 91.12(18) ?
    O3 Pb1 N1 . . 78.26(17) ?
    O3 Pb1 C1 . . 80.81(18) ?
    O3 Pb1 C10 . . 26.41(18) ?
    O4 Pb1 O2 . . 130.39(15) ?
    O4 Pb1 N1 . . 71.75(16) ?
    O4 Pb1 C1 . . 132.48(17) ?
    O4 Pb1 C10 . . 25.69(17) ?
    O5 Pb1 O2 . . 129.25(16) ?
    O5 Pb1 O4 . . 75.76(16) ?
    O5 Pb1 N1 . . 145.37(17) ?
    O5 Pb1 C1 . . 103.61(18) ?
    O5 Pb1 C10 . . 84.56(19) ?
    N1 Pb1 C1 . . 106.98(18) ?
    N1 Pb1 C10 . . 71.28(19) ?
    C10 Pb1 C1 . . 107.2(2) ?
    C1 O1 Pb1 . . 99.8(4) ?
    C1 O2 Pb1 . . 88.4(4) ?
    C10 O3 Pb1 . . 99.0(4) ?
    C10 O4 Pb1 . . 87.0(4) ?
    C24 O5 Pb1 . . 140.0(5) ?
    H61 O6 H62 . . 113(9) ?
    C19 N1 Pb1 . . 124.7(4) ?
    C23 N1 Pb1 . . 117.3(4) ?
    C23 N1 C19 . . 117.0(6) ?
    C24 N2 H2A . . 121(10) ?
    C24 N2 H2B . . 131(10) ?
    H2B N2 H2A . . 107(10) ?
    O1 C1 Pb1 . . 54.8(3) ?
    O1 C1 C2 . . 117.6(6) ?
    O2 C1 Pb1 . . 65.9(4) ?
    O2 C1 O1 . . 120.6(6) ?
    O2 C1 C2 . . 121.8(6) ?
    C2 C1 Pb1 . . 171.1(5) ?
    C3 C2 C1 . . 120.9(6) ?
    C7 C2 C1 . . 121.2(6) ?
    C7 C2 C3 . . 117.9(6) ?
    C2 C3 H3 . . 119.4 ?
    C4 C3 C2 . . 121.1(7) ?
    C4 C3 H3 . . 119.4 ?
    C3 C4 C5 . . 120.7(7) ?
    C3 C4 H4 . . 119.7 ?
    C5 C4 H4 . . 119.7 ?
    C4 C5 C8 . . 120.5(8) ?
    C6 C5 C4 . . 119.2(7) ?
    C6 C5 C8 . . 120.3(8) ?
    C5 C6 C7 . . 121.8(7) ?
    C5 C6 H6 . . 119.1 ?
    C7 C6 H6 . . 119.1 ?
    C2 C7 C6 . . 119.3(7) ?
    C2 C7 H7 . . 120.4 ?
    C6 C7 H7 . . 120.4 ?
    C5 C8 H8A . . 109.2 ?
    C5 C8 H8B . . 109.2 ?
    C9 C8 C5 . . 112.2(10) ?
    C9 C8 H8A . . 109.2 ?
    C9 C8 H8B . . 109.2 ?
    H8A C8 H8B . . 107.9 ?
    C8 C9 H9A . . 109.5 ?
    C8 C9 H9B . . 109.5 ?
    C8 C9 H9C . . 109.5 ?
    H9A C9 H9B . . 109.5 ?
    H9A C9 H9C . . 109.5 ?
    H9B C9 H9C . . 109.5 ?
    O3 C10 Pb1 . . 54.6(4) ?
    O3 C10 C11 . . 118.7(6) ?
    O4 C10 Pb1 . . 67.3(4) ?
    O4 C10 O3 . . 121.3(7) ?
    O4 C10 C11 . . 120.0(7) ?
    C11 C10 Pb1 . . 169.6(5) ?
    C12 C11 C10 . . 122.1(6) ?
    C16 C11 C10 . . 119.0(7) ?
    C16 C11 C12 . . 118.8(7) ?
    C11 C12 H12 . . 120.0 ?
    C13 C12 C11 . . 119.9(7) ?
    C13 C12 H12 . . 120.0 ?
    C12 C13 H13 . . 119.1 ?
    C14 C13 C12 . . 121.9(8) ?
    C14 C13 H13 . . 119.1 ?
    C13 C14 C15 . . 118.0(8) ?
    C13 C14 C17 . . 123.2(10) ?
    C15 C14 C17 . . 117.5(10) ?
    C14 C15 C16 . . 121.6(8) ?
    C14 C15 H15 . . 119.2 ?
    C16 C15 H15 . . 119.2 ?
    C11 C16 C15 . . 119.7(8) ?
    C11 C16 H16 . . 120.2 ?
    C15 C16 H16 . . 120.2 ?
    C14 C17 H17A . . 111.6 ?
    C14 C17 H17B . . 111.6 ?
    C18 C17 C14 . . 100.7(15) ?
    C18 C17 H17A . . 111.6 ?
    C18 C17 H17B . . 111.6 ?
    H17A C17 H17B . . 109.4 ?
    C17 C18 H18A . . 109.5 ?
    C17 C18 H18B . . 109.5 ?
    C17 C18 H18C . . 109.5 ?
    H18A C18 H18B . . 109.5 ?
    H18A C18 H18C . . 109.5 ?
    H18B C18 H18C . . 109.5 ?
    N1 C19 C20 . 1_545 123.0(6) ?
    N1 C19 H19 . . 118.5 ?
    C20 C19 H19 1_545 . 118.5 ?
    C19 C20 C24 1_565 . 124.0(6) ?
    C21 C20 C19 . 1_565 117.3(6) ?
    C21 C20 C24 . . 118.6(6) ?
    C20 C21 C22 . 1_565 119.9(7) ?
    C20 C21 H21 . . 120.1 ?
    C22 C21 H21 1_565 . 120.1 ?
    C21 C22 H22 1_545 . 120.6 ?
    C23 C22 C21 . 1_545 118.8(7) ?
    C23 C22 H22 . . 120.6 ?
    N1 C23 C22 . . 123.9(7) ?
    N1 C23 H23 . . 118.1 ?
    C22 C23 H23 . . 118.1 ?
    O5 C24 N2 . . 122.2(6) ?
    O5 C24 C20 . . 119.0(6) ?
    N2 C24 C20 . . 118.9(6) ?
loop_
    _geom_torsion_atom_site_label_1
    _geom_torsion_atom_site_label_2
    _geom_torsion_atom_site_label_3
    _geom_torsion_atom_site_label_4
    _geom_torsion_site_symmetry_1
    _geom_torsion_site_symmetry_2
    _geom_torsion_site_symmetry_3
    _geom_torsion_site_symmetry_4
    _geom_torsion
    _geom_torsion_publ_flag
    O2 Pb1 O1 C1 . . . . -2.2(4) ?
    O3 Pb1 O1 C1 . . . . -90.7(5) ?
    O4 Pb1 O1 C1 . . . . -120.0(4) ?
    O5 Pb1 O1 C1 . . . . 175.9(5) ?
    N1 Pb1 O1 C1 . . . . -26.2(5) ?
    C10 Pb1 O1 C1 . . . . -102.6(5) ?
    O1 Pb1 O2 C1 . . . . 2.2(4) ?
    O3 Pb1 O2 C1 . . . . 85.0(4) ?
    O4 Pb1 O2 C1 . . . . 106.1(4) ?
    O5 Pb1 O2 C1 . . . . -0.1(5) ?
    N1 Pb1 O2 C1 . . . . 164.1(4) ?
    C10 Pb1 O2 C1 . . . . 96.2(4) ?
    O1 Pb1 O3 C10 . . . . -153.1(4) ?
    O2 Pb1 O3 C10 . . . . 155.1(4) ?
    O4 Pb1 O3 C10 . . . . -4.5(4) ?
    O5 Pb1 O3 C10 . . . . -75.4(4) ?
    N1 Pb1 O3 C10 . . . . 71.4(4) ?
    C1 Pb1 O3 C10 . . . . -179.0(4) ?
    O1 Pb1 O4 C10 . . . . 42.4(5) ?
    O2 Pb1 O4 C10 . . . . -22.3(5) ?
    O3 Pb1 O4 C10 . . . . 4.6(4) ?
    O5 Pb1 O4 C10 . . . . 107.6(4) ?
    N1 Pb1 O4 C10 . . . . -84.6(4) ?
    C1 Pb1 O4 C10 . . . . 12.0(5) ?
    O1 Pb1 O5 C24 . . . . -2.5(8) ?
    O2 Pb1 O5 C24 . . . . -0.7(9) ?
    O3 Pb1 O5 C24 . . . . -81.5(8) ?
    O4 Pb1 O5 C24 . . . . -131.7(8) ?
    N1 Pb1 O5 C24 . . . . -152.3(7) ?
    C1 Pb1 O5 C24 . . . . -0.7(8) ?
    C10 Pb1 O5 C24 . . . . -107.2(8) ?
    O1 Pb1 N1 C19 . . . . 29.5(7) ?
    O1 Pb1 N1 C23 . . . . -161.8(5) ?
    O2 Pb1 N1 C19 . . . . 10.9(5) ?
    O2 Pb1 N1 C23 . . . . 179.6(6) ?
    O3 Pb1 N1 C19 . . . . 94.5(6) ?
    O3 Pb1 N1 C23 . . . . -96.8(5) ?
    O4 Pb1 N1 C19 . . . . 148.1(6) ?
    O4 Pb1 N1 C23 . . . . -43.3(5) ?
    O5 Pb1 N1 C19 . . . . 169.1(5) ?
    O5 Pb1 N1 C23 . . . . -22.2(7) ?
    C1 Pb1 N1 C19 . . . . 18.1(6) ?
    C1 Pb1 N1 C23 . . . . -173.3(5) ?
    C10 Pb1 N1 C19 . . . . 121.0(6) ?
    C10 Pb1 N1 C23 . . . . -70.4(5) ?
    O1 Pb1 C1 O2 . . . . -176.0(7) ?
    O2 Pb1 C1 O1 . . . . 176.0(7) ?
    O3 Pb1 C1 O1 . . . . 84.8(5) ?
    O3 Pb1 C1 O2 . . . . -91.1(4) ?
    O4 Pb1 C1 O1 . . . . 78.9(5) ?
    O4 Pb1 C1 O2 . . . . -97.0(4) ?
    O5 Pb1 C1 O1 . . . . -4.1(5) ?
    O5 Pb1 C1 O2 . . . . 179.9(4) ?
    N1 Pb1 C1 O1 . . . . 159.5(4) ?
    N1 Pb1 C1 O2 . . . . -16.5(4) ?
    C10 Pb1 C1 O1 . . . . 84.3(5) ?
    C10 Pb1 C1 O2 . . . . -91.6(4) ?
    O1 Pb1 C10 O3 . . . . 27.2(4) ?
    O1 Pb1 C10 O4 . . . . -144.7(4) ?
    O1 Pb1 C10 C11 . . . . 79(3) ?
    O2 Pb1 C10 O3 . . . . -25.7(4) ?
    O2 Pb1 C10 O4 . . . . 162.5(4) ?
    O2 Pb1 C10 C11 . . . . 26(3) ?
    O3 Pb1 C10 O4 . . . . -171.8(7) ?
    O3 Pb1 C10 C11 . . . . 52(3) ?
    O4 Pb1 C10 O3 . . . . 171.8(7) ?
    O4 Pb1 C10 C11 . . . . -136(3) ?
    O5 Pb1 C10 O3 . . . . 103.7(4) ?
    O5 Pb1 C10 O4 . . . . -68.2(4) ?
    O5 Pb1 C10 C11 . . . . 156(3) ?
    N1 Pb1 C10 O3 . . . . -101.5(4) ?
    N1 Pb1 C10 O4 . . . . 86.7(4) ?
    N1 Pb1 C10 C11 . . . . -49(3) ?
    C1 Pb1 C10 O3 . . . . 1.1(4) ?
    C1 Pb1 C10 O4 . . . . -170.8(4) ?
    C1 Pb1 C10 C11 . . . . 53(3) ?
    Pb1 O1 C1 O2 . . . . 4.3(8) ?
    Pb1 O1 C1 C2 . . . . -174.6(5) ?
    Pb1 O2 C1 O1 . . . . -3.8(7) ?
    Pb1 O2 C1 C2 . . . . 175.0(6) ?
    Pb1 O3 C10 O4 . . . . 8.8(7) ?
    Pb1 O3 C10 C11 . . . . -170.6(5) ?
    Pb1 O4 C10 O3 . . . . -7.8(6) ?
    Pb1 O4 C10 C11 . . . . 171.6(6) ?
    Pb1 O5 C24 N2 . . . . -1.0(13) ?
    Pb1 O5 C24 C20 . . . . 178.7(5) ?
    Pb1 N1 C19 C20 . . . 1_545 169.0(5) ?
    C23 N1 C19 C20 . . . 1_545 0.4(11) ?
    Pb1 N1 C23 C22 . . . . -169.6(6) ?
    C19 N1 C23 C22 . . . . -0.1(12) ?
    O1 C1 C2 C3 . . . . 176.8(7) ?
    O1 C1 C2 C7 . . . . -1.9(11) ?
    O2 C1 C2 C3 . . . . -2.1(11) ?
    O2 C1 C2 C7 . . . . 179.2(7) ?
    C1 C2 C3 C4 . . . . -176.8(7) ?
    C7 C2 C3 C4 . . . . 2.0(11) ?
    C1 C2 C7 C6 . . . . 177.4(7) ?
    C3 C2 C7 C6 . . . . -1.3(11) ?
    C2 C3 C4 C5 . . . . -0.9(13) ?
    C3 C4 C5 C6 . . . . -0.9(14) ?
    C3 C4 C5 C8 . . . . -179.0(9) ?
    C4 C5 C6 C7 . . . . 1.6(14) ?
    C8 C5 C6 C7 . . . . 179.7(9) ?
    C4 C5 C8 C9 . . . . -103.5(14) ?
    C6 C5 C8 C9 . . . . 78.5(15) ?
    C2 C7 C6 C5 . . . . -0.5(13) ?
    C12 C11 C10 Pb1 . . . . -59(3) ?
    C12 C11 C10 O3 . . . . -11.5(10) ?
    C12 C11 C10 O4 . . . . 169.0(7) ?
    C16 C11 C10 Pb1 . . . . 119(3) ?
    C16 C11 C10 O3 . . . . 165.8(7) ?
    C16 C11 C10 O4 . . . . -13.6(10) ?
    C16 C11 C12 C13 . . . . 1.1(11) ?
    C10 C11 C12 C13 . . . . 178.4(7) ?
    C12 C11 C16 C15 . . . . 1.0(12) ?
    C10 C11 C16 C15 . . . . -176.4(8) ?
    C11 C12 C13 C14 . . . . -1.6(13) ?
    C12 C13 C14 C15 . . . . 0.1(15) ?
    C12 C13 C14 C17 . . . . -167.0(11) ?
    C13 C14 C15 C16 . . . . 2.0(16) ?
    C17 C14 C15 C16 . . . . 169.9(11) ?
    C11 C16 C15 C14 . . . . -2.6(15) ?
    C18 C17 C14 C13 . . . . -85.6(17) ?
    C18 C17 C14 C15 . . . . 107.2(17) ?
    C19 C20 C21 C22 1_565 . . 1_565 1.3(12) ?
    C24 C20 C21 C22 . . . 1_565 -179.7(7) ?
    N1 C23 C22 C21 . . . 1_545 0.4(13) ?
    O5 C24 C20 C19 . . . 1_565 171.9(7) ?
    O5 C24 C20 C21 . . . . -7.1(10) ?
    N2 C24 C20 C19 . . . 1_565 -8.4(11) ?
    N2 C24 C20 C21 . . . . 172.7(7) ?
loop_
    _geom_hbond_atom_site_label_D
    _geom_hbond_atom_site_label_H
    _geom_hbond_atom_site_label_A
    _geom_hbond_site_symmetry_A
    _geom_hbond_distance_DH
    _geom_hbond_distance_HA
    _geom_hbond_distance_DA
    _geom_hbond_angle_DHA
    _geom_hbond_publ_flag
    N2 H2A O1 . 0.74(17) 2.15(16) 2.834(8) 155(19) yes
    N2 H2B O6 . 0.82(16) 2.06(15) 2.871(9) 172(15) yes
    O6 H61 O2 1_565 0.89(5) 2.01(7) 2.811(8) 149(7) yes
    O6 H62 O3 2_666 0.90(9) 1.93(9) 2.822(9) 169(10) yes
    C13 H13 O4 1_655 0.93 2.47 3.313(11) 150 yes
    C19 H19 O6 1_545 0.93 2.43 3.323(10) 162 yes
    C4 H4 Cg 2_656 0.93 2.87 3.712(8) 151 yes
data_global
_journal_date_recd_electronic     2011-06-28
_journal_date_accepted     2011-07-04
_journal_name_full     'Acta Crystallographica, Section E'
_journal_year     2011
_journal_volume     67
_journal_issue      8
_journal_page_first     m1057
_journal_page_last     m1058
_journal_paper_category     QM
_journal_coeditor_code     XU5254
_publ_contact_author
;
Dr. Tuncer H\"okelek
Hacettepe University,
Department of Physics,
06800 Beytepe
Ankara
Turkey
;
_publ_contact_author_email     merzifon@hacettepe.edu.tr
_publ_contact_author_fax     '90(312)2352550'
_publ_contact_author_phone     '90(312)2977242'
_publ_section_title
;\
<i>catena</i>-Poly[[[bis(4-ethylbenzoato-\k^2^<i>O</i>,<i>O</i>')lead(II)]-\m-\
nicotinamide-\k^2^<i>N</i>^1^:<i>O</i>] monohydrate]
;
loop_
    _publ_author_name
    _publ_author_address
    'H\"okelek, Tuncer'
;
Department of Physics
Hacettepe University
06800 Beytepe
Ankara
Turkey
;
    'Tercan, Bar\?i\,s'
;
Department of Physics
Karab\"uk University
78050 Karab\"uk
Turkey
;
    '\,Sahin, Ertan'
;
Department of Chemistry
Atat\"urk University
22240 Erzurum
Turkey
;
    'Akta\,s, Vedat'
;
Department of Chemistry
Kafkas University
36100 Kars
Turkey
;
    'Necefo\(glu, Hacali'
;
Department of Chemistry
Kafkas University
36100 Kars
Turkey
;
