# Supplementary material for: catena-Poly[[[bis­(4-ethyl­benzoato-κ2 O,O′)lead(II)]-μ-nicotinamide-κ2 N 1:O] monohydrate]
Source: Acta Crystallogr Sect E Struct Rep Online. 2011 Jul 9;67(Pt 8):m1057–8. doi: 10.1107/S1600536811026535 (PMC3212141; doi:10.1107/S1600536811026535)
Supplement: Supplementary file 2 [file e-67-m1057-Isup2.hkl]

#
# h,k,l, Fc-squared, Fo-squared, sigma(Fo-squared) and status flag
#
data_I
_shelx_title ' va12 in P -1'
_shelx_refln_list_code          4
_shelx_F_calc_maximum      235.27
_exptl_crystal_F_000       627.83
_reflns_d_resolution_high  0.7995
 
loop_
 _symmetry_equiv_pos_as_xyz
 'x, y, z'
 '-x, -y, -z'
 
_cell_length_a     7.8093
_cell_length_b     9.7950
_cell_length_c    16.9380
_cell_angle_alpha  90.772
_cell_angle_beta   91.256
_cell_angle_gamma 106.916
 
_shelx_F_squared_multiplier     1.000
 
loop_
 _refln_index_h
 _refln_index_k
 _refln_index_l
 _refln_F_squared_calc
 _refln_F_squared_meas
 _refln_F_squared_sigma
 _refln_observed_status
   1   0   0    10325.45    10532.24    309.56 o
   2   0   0     8897.63     8437.71    286.72 o
   3   0   0       29.00       40.54     12.78 o
   4   0   0     2041.17     1943.61     65.56 o
   5   0   0     2348.77     2494.65    104.52 o
   6   0   0     1858.70     1947.45    106.42 o
   7   0   0      839.14      790.16     73.06 o
   8   0   0       15.36       -9.65     20.20 o
   9   0   0        7.63       50.76     59.90 o
  -9   1   0       53.84       66.79     50.37 o
  -8   1   0      316.55      343.68     56.23 o
  -7   1   0      862.07      902.03     79.44 o
  -6   1   0      655.49      612.80     52.22 o
  -5   1   0        2.41        8.95     10.36 o
  -4   1   0      254.19      236.82     13.57 o
  -3   1   0     8117.26     8108.54    241.88 o
  -2   1   0     3933.40     3957.93    131.62 o
   0   1   0     6915.91     6348.97    295.88 o
   1   1   0      280.02      242.90     11.27 o
   2   1   0     1346.74     1151.99     42.82 o
   3   1   0     4688.94     4653.22    164.62 o
   4   1   0     4629.74     4638.52    155.79 o
   5   1   0     2108.37     2192.30    117.48 o
   6   1   0      378.45      461.96     39.10 o
   7   1   0        0.56       11.22     18.70 o
   8   1   0       70.89       45.62     20.46 o
   9   1   0       52.08       25.54     49.79 o
  -9   2   0      129.46      204.63     70.83 o
  -8   2   0      278.98      231.37     46.65 o
  -7   2   0        3.04       30.06     28.10 o
  -6   2   0      130.91      106.42     19.30 o
  -5   2   0     2003.35     1965.79     85.89 o
  -4   2   0     4990.42     5031.22    166.08 o
  -3   2   0     4550.59     4315.14    175.83 o
  -2   2   0     3905.59     3639.19    119.74 o
  -1   2   0     4187.94     4163.08    137.57 o
   0   2   0    30970.21    29816.24    842.52 o
   1   2   0     7427.49     7530.25    227.33 o
   2   2   0     9339.77     8858.59    275.56 o
   3   2   0     6400.23     6401.85    182.69 o
   4   2   0      546.73      521.84     34.30 o
   5   2   0        4.18       45.00     19.42 o
   6   2   0      143.30      184.24     38.13 o
   7   2   0      433.26      420.62     54.60 o
   8   2   0      191.63       95.22     71.00 o
  -9   3   0       31.59       96.95    131.83 o
  -8   3   0       11.31       22.64     33.46 o
  -7   3   0      663.03       44.95     61.61 o
  -6   3   0     1462.81     1559.57    113.26 o
  -5   3   0     3631.98     4099.68    239.58 o
  -4   3   0     4485.29     4873.79    171.40 o
  -3   3   0      475.53      428.89     17.49 o
  -2   3   0      744.88      724.74     26.63 o
  -1   3   0     7160.26     7252.83    262.74 o
   0   3   0    35069.81    35520.32   1014.36 o
   1   3   0     7133.59     6898.02    205.26 o
   2   3   0     2650.24     2547.22     85.29 o
   3   3   0       32.09       24.16     16.54 o
   4   3   0     1379.79     1336.38     64.57 o
   5   3   0     1012.10      938.14     62.24 o
   6   3   0      816.98      797.39     81.33 o
   7   3   0      281.88      283.72     48.29 o
   8   3   0       26.21       -6.76     89.44 o
  -9   4   0       91.10      237.83     77.12 o
  -8   4   0      508.42      506.99     96.43 o
  -7   4   0      695.45      869.77    113.73 o
  -6   4   0     2050.05     1987.41    156.84 o
  -5   4   0      341.16      325.86     30.79 o
  -4   4   0      499.50      473.37     35.84 o
  -3   4   0     9224.59     9506.84    287.04 o
  -2   4   0    16630.61    16646.47    719.95 o
  -1   4   0     9813.38     9919.61    357.61 o
   0   4   0     7846.60     7971.64    237.51 o
   1   4   0      792.91      780.23     38.91 o
   2   4   0       40.56      101.03     10.51 o
   3   4   0     4569.63     4603.43    147.74 o
   4   4   0     2670.93     2791.28    112.70 o
   5   4   0     1105.15      931.43     84.09 o
   6   4   0      314.94      289.16     43.01 o
   7   4   0        3.11       32.78     74.59 o
  -9   5   0      209.63      190.79     96.68 o
  -8   5   0      288.15      392.99    106.64 o
  -7   5   0       16.39       63.36     34.67 o
  -6   5   0       15.92       -1.24     15.56 o
  -5   5   0     1219.26     1317.16     88.53 o
  -4   5   0     4114.24     4433.12    143.87 o
  -3   5   0     6142.84     6673.64    204.42 o
  -2   5   0     5281.38     5485.94    185.80 o
  -1   5   0     1712.23     1782.23     73.03 o
   0   5   0     3468.73     3408.90    112.00 o
   1   5   0     2492.32     2492.59    120.10 o
   2   5   0     5071.33     5183.38    170.57 o
   3   5   0     2479.68     2589.90    117.44 o
   4   5   0      332.03      314.48     35.73 o
   5   5   0       16.80      -21.88     25.24 o
   6   5   0       63.69       90.04     36.24 o
   7   5   0      114.93      104.92     55.48 o
  -9   6   0       32.70      -29.83     65.27 o
  -8   6   0        4.71      -40.01     40.01 o
  -7   6   0      154.19      148.40     35.61 o
  -6   6   0     1304.60     1412.38    111.00 o
  -5   6   0     2964.00     3446.75    160.62 o
  -4   6   0     3447.69     3745.50    112.07 o
  -3   6   0      402.17      413.87     30.44 o
  -2   6   0      294.56      267.23     22.79 o
  -1   6   0     2890.06     3100.71    127.57 o
   0   6   0     5406.62     5979.97    178.50 o
   1   6   0     2454.70     2590.44    105.94 o
   2   6   0     2199.62     2319.75    122.45 o
   3   6   0       63.80       96.28     25.92 o
   4   6   0       94.19      102.39     66.96 o
   5   6   0      317.74      305.69     66.57 o
   6   6   0      297.45      362.89     75.95 o
  -9   7   0       63.05       89.54     44.61 o
  -8   7   0      349.74      441.83     63.78 o
  -7   7   0      426.52      468.30     64.05 o
  -6   7   0      970.72      902.41     74.55 o
  -5   7   0      212.37      202.83     21.18 o
  -4   7   0      211.01      217.53     25.49 o
  -3   7   0      984.79      997.31     68.27 o
  -2   7   0     5879.34     6613.39    282.68 o
  -1   7   0     5272.33     6125.89    263.58 o
   0   7   0     1838.60     1854.05     94.04 o
   1   7   0      386.52      406.13     52.34 o
   2   7   0       37.07       71.87     25.01 o
   3   7   0      453.04      457.41     62.47 o
   4   7   0      531.50      541.76     81.74 o
   5   7   0      361.39      485.15    105.12 o
   6   7   0       75.92      147.32     39.52 o
  -8   8   0      328.18      302.69     65.01 o
  -7   8   0      117.60      160.31     38.07 o
  -6   8   0       30.44       19.88     10.72 o
  -5   8   0      836.05      837.55     61.71 o
  -4   8   0     1572.50     1790.86    134.06 o
  -3   8   0     5070.58     5904.36    410.29 o
  -2   8   0     5607.56     6239.87    542.24 o
  -1   8   0      993.96     1020.68     93.08 o
   0   8   0      171.93      166.55     31.88 o
   1   8   0      774.19      837.51     60.33 o
   2   8   0     1405.71     1385.87    103.85 o
   3   8   0      796.05      948.05    123.09 o
   4   8   0      355.02      388.74    131.58 o
   5   8   0       21.83     -102.36    102.36 o
  -8   9   0        0.08       14.29     22.71 o
  -7   9   0       47.39       54.66     27.47 o
  -6   9   0      506.12      457.63     54.65 o
  -5   9   0      964.13      927.85     82.25 o
  -4   9   0      539.21      528.35     70.15 o
  -3   9   0      469.21      462.82     56.64 o
  -2   9   0      143.41      152.78     41.14 o
  -1   9   0      994.26     1245.94    109.73 o
   0   9   0     1407.74     1570.04    149.80 o
   1   9   0      818.90      715.88     77.68 o
   2   9   0      528.78      521.40     74.34 o
   3   9   0       83.60      114.96     44.99 o
   4   9   0        1.26      -74.14     74.14 o
  -7  10   0      245.56      368.85     86.46 o
  -6  10   0      498.11      329.29    107.10 o
  -5  10   0       50.95       66.63     22.53 o
  -4  10   0       61.66       85.94     31.98 o
  -3  10   0      259.19      226.98     41.76 o
  -2  10   0     1156.33     1435.12    216.92 o
  -1  10   0     1448.90     1566.32    195.98 o
   0  10   0      554.56      716.47    113.70 o
   1  10   0      171.09      185.43     73.80 o
   2  10   0        9.15       43.05     32.62 o
   3  10   0       55.94       27.33     41.34 o
  -6  11   0       20.02       45.34    131.39 o
  -5  11   0      113.02      159.93     39.38 o
  -4  11   0      463.84      498.34     65.21 o
  -3  11   0      991.70     1202.73    278.02 o
  -2  11   0     1012.69     1284.94    155.27 o
  -1  11   0      114.63      145.31     42.98 o
   0  11   0        0.03      -64.19     64.19 o
   1  11   0      100.43       79.20    184.40 o
  -4  12   0      410.99      327.89     67.34 o
  -3  12   0      199.34      274.13     56.17 o
  -2  12   0        9.04       43.30     67.04 o
  -1  12   0       57.14      183.39     85.70 o
   1 -12   1      325.43      427.06     96.74 o
   2 -12   1      143.48      182.03     43.51 o
   3 -12   1        2.69       32.66     16.74 o
   4 -12   1      125.80       95.17     57.70 o
  -1 -11   1      374.18      406.53    120.59 o
   0 -11   1      263.30      371.47     92.93 o
   1 -11   1       54.00      159.14     45.12 o
   2 -11   1      240.59      390.12     66.33 o
   3 -11   1      699.40      782.10    119.03 o
   4 -11   1      797.01      824.95    104.12 o
   5 -11   1      564.33      445.88     68.30 o
   6 -11   1       88.30       71.96     52.72 o
  -3 -10   1      208.70      285.38     80.60 o
  -2 -10   1      243.08      206.28     71.20 o
  -1 -10   1        5.47      -19.15    163.73 o
   0 -10   1      143.36      174.97     42.75 o
   1 -10   1      610.21      867.04     97.47 o
   2 -10   1     1880.74     2434.23    353.82 o
   3 -10   1      657.84      715.94     81.01 o
   4 -10   1      367.36      355.51     57.02 o
   5 -10   1       86.04      139.17     30.55 o
   6 -10   1       95.17       47.20     25.91 o
   7 -10   1      304.63      222.53     80.80 o
  -4  -9   1      110.55      185.00     59.34 o
  -3  -9   1       22.71       58.97     31.88 o
  -2  -9   1       15.44       99.66     22.67 o
  -1  -9   1      457.05      417.14     48.27 o
   0  -9   1      990.33     1026.37    102.95 o
   1  -9   1     1652.46     2087.54    203.21 o
   2  -9   1      778.54      848.55     76.22 o
   3  -9   1        4.12       13.00     15.77 o
   4  -9   1       34.54       15.90     27.45 o
   5  -9   1      799.04      617.26     55.91 o
   6  -9   1      710.48      702.45     73.45 o
   7  -9   1      365.78      416.04     55.37 o
   8  -9   1       83.81      102.67     31.75 o
  -5  -8   1       24.69       23.69     76.22 o
  -4  -8   1       19.32       72.28     38.29 o
  -3  -8   1      389.02      346.95     64.56 o
  -2  -8   1     1522.82     1537.43    126.60 o
  -1  -8   1     2483.80     2455.55    166.91 o
   0  -8   1     1782.69     2156.30    141.84 o
   1  -8   1     1036.72     1069.40     84.05 o
   2  -8   1     2228.93     2489.29    120.81 o
   3  -8   1     1884.65     2154.81    110.88 o
   4  -8   1     3900.52     4364.89    325.35 o
   5  -8   1     2497.81     2357.98    143.24 o
   6  -8   1      499.29      405.92     41.10 o
   7  -8   1        0.92       -9.20     21.81 o
   8  -8   1       27.93       84.13     33.95 o
  -6  -7   1        1.13     -132.24    132.24 o
  -5  -7   1      228.20      349.63     62.19 o
  -4  -7   1      623.48      620.42     80.31 o
  -3  -7   1     1085.92     1014.22    100.38 o
  -2  -7   1     1692.13     1705.08    108.39 o
  -1  -7   1      116.21      134.62     20.20 o
   0  -7   1       12.19       20.73      9.63 o
   1  -7   1     2009.54     2187.31    120.71 o
   2  -7   1     3968.49     4414.15    191.02 o
   3  -7   1     2050.14     2390.28    121.50 o
   4  -7   1     2130.04     1966.33    152.43 o
   5  -7   1      245.83      247.35     22.84 o
   6  -7   1      138.62      135.11     27.60 o
   7  -7   1      397.55      374.33     55.98 o
   8  -7   1      337.74      390.22     55.49 o
   9  -7   1      147.68      223.10     50.25 o
  -6  -6   1      278.06      316.28     80.92 o
  -5  -6   1      624.07      645.07     75.47 o
  -4  -6   1      784.23      795.14     81.17 o
  -3  -6   1      226.69      225.05     25.50 o
  -2  -6   1       79.30       85.79     14.21 o
  -1  -6   1     1137.89     1081.54     52.37 o
   0  -6   1     2219.51     2250.83    116.43 o
   1  -6   1     9759.97    11005.80    400.63 o
   2  -6   1     3178.23     3427.03    143.88 o
   3  -6   1      873.92      963.31     44.52 o
   4  -6   1      545.55      440.60     40.52 o
   5  -6   1     2167.58     2098.98    122.73 o
   6  -6   1     1216.51     1078.56     99.72 o
   7  -6   1      391.20      447.96     54.12 o
   8  -6   1      244.05      301.87     58.60 o
   9  -6   1        9.93       86.70    128.09 o
  -7  -5   1      155.17       96.68     40.07 o
  -6  -5   1      369.43      400.80     62.84 o
  -5  -5   1      173.56      187.77     54.58 o
  -4  -5   1       22.76       35.00     13.29 o
  -3  -5   1     1015.06      939.17     54.16 o
  -2  -5   1     4309.07     4344.19    140.62 o
  -1  -5   1     5301.29     5438.26    164.20 o
   0  -5   1     5063.24     4920.45    179.84 o
   1  -5   1     2571.76     2700.64    112.03 o
   2  -5   1      220.66      216.84     11.98 o
   3  -5   1     2234.09     2386.77    108.93 o
   4  -5   1     5748.30     5696.22    174.35 o
   5  -5   1     3871.82     3889.82    166.86 o
   6  -5   1      442.80      410.66     43.34 o
   7  -5   1       33.11       69.78     43.59 o
   8  -5   1       17.92      -28.25     36.81 o
   9  -5   1      100.81       -5.01     57.71 o
  -7  -4   1       94.99      123.33     34.10 o
  -6  -4   1        3.50       33.02     24.50 o
  -5  -4   1      410.52      408.89     44.05 o
  -4  -4   1     3110.60     3186.98    126.84 o
  -3  -4   1     5647.05     5405.36    280.62 o
  -2  -4   1     6328.44     6340.29    189.58 o
  -1  -4   1      729.49      713.63     36.58 o
   0  -4   1     1081.86     1108.76     41.07 o
   1  -4   1     5487.13     6071.22    235.46 o
   2  -4   1    13663.30    14364.94    442.80 o
   3  -4   1    12890.83    13342.14    390.66 o
   4  -4   1     8910.32     8305.91    348.42 o
   5  -4   1      588.18      561.90     52.06 o
   6  -4   1       28.43       87.90     25.49 o
   7  -4   1      206.87      281.58     45.35 o
   8  -4   1      412.31      400.52     56.07 o
   9  -4   1      232.02      252.94     72.31 o
  -8  -3   1        9.76       51.76     28.00 o
  -7  -3   1       32.69       18.14     35.21 o
  -6  -3   1      616.81      629.42     66.53 o
  -5  -3   1     1702.44     1612.86    111.03 o
  -4  -3   1     3448.17     3418.09    128.32 o
  -3  -3   1      796.18      748.10     39.65 o
  -2  -3   1       28.54       -3.75     11.22 o
  -1  -3   1     2366.64     2238.32     74.88 o
   0  -3   1     4768.55     4576.34    150.99 o
   1  -3   1    26979.70    27988.32    857.30 o
   2  -3   1    12463.88    12431.59    373.05 o
   3  -3   1     2968.20     2869.57     94.55 o
   4  -3   1      596.30      557.90     35.36 o
   5  -3   1     2325.80     2636.02    129.96 o
   6  -3   1     1281.43     1388.65     97.50 o
   7  -3   1      680.23      821.64    100.76 o
   8  -3   1      218.56      253.73     62.48 o
   9  -3   1       24.49       58.81     71.26 o
  -8  -2   1       83.44       94.27     40.08 o
  -7  -2   1      550.76      651.06     85.33 o
  -6  -2   1      720.16      729.96     63.96 o
  -5  -2   1      774.54      793.72     50.95 o
  -4  -2   1       79.11       83.23      9.48 o
  -3  -2   1      873.35      808.77     41.77 o
  -2  -2   1     9949.92     9391.17    278.71 o
  -1  -2   1    10180.56    10170.86    311.38 o
   0  -2   1    25785.91    25798.18    731.06 o
   1  -2   1      350.44      423.44     16.07 o
   2  -2   1      524.19      536.27     24.70 o
   3  -2   1      814.29      747.08     42.32 o
   4  -2   1     6662.56     6659.89    200.18 o
   5  -2   1     4763.67     4577.88    154.76 o
   6  -2   1     1319.03     1257.25     74.74 o
   7  -2   1      154.09      162.06     31.62 o
   8  -2   1        8.32        7.91     26.54 o
   9  -2   1       60.00      180.96     68.47 o
  -9  -1   1       70.62       76.74     30.49 o
  -8  -1   1      257.96      202.62     44.77 o
  -7  -1   1      461.41      447.78     45.53 o
  -6  -1   1        3.31       23.63     26.62 o
  -5  -1   1      668.35      772.81     56.83 o
  -4  -1   1     2380.78     2764.80    138.80 o
  -3  -1   1     4981.39     5280.81    178.35 o
  -2  -1   1     2549.76     2514.37     84.25 o
  -1  -1   1    11442.62    12036.38    428.88 o
   0  -1   1       57.38      133.32      5.47 o
   1  -1   1     7234.77     6790.97    245.16 o
   2  -1   1    19469.37    19819.56    615.87 o
   3  -1   1    12873.18    12645.81    356.56 o
   4  -1   1     5625.66     5620.92    162.56 o
   5  -1   1     1218.67     1283.04     61.04 o
   6  -1   1        7.35       46.12     17.74 o
   7  -1   1      174.45      165.29     27.21 o
   8  -1   1      141.43      134.46     30.14 o
   9  -1   1      154.92      175.43     85.31 o
  -9   0   1       49.86       43.95     50.73 o
  -8   0   1       74.45       27.65     22.28 o
  -7   0   1       82.67       81.69     25.83 o
  -6   0   1     1142.72     1190.23     75.81 o
  -5   0   1     3548.67     3643.78    125.57 o
  -4   0   1     8897.38     9176.42    325.06 o
  -3   0   1     6604.46     6265.00    197.62 o
  -2   0   1    15421.36    15792.04    438.86 o
  -1   0   1     3217.14     3171.22    104.61 o
   1   0   1    27653.00    26704.12    976.84 o
   2   0   1    12718.70    11826.78    332.49 o
   3   0   1     8307.91     8621.46    251.59 o
   4   0   1       16.80       26.53     13.18 o
   5   0   1      790.52      799.99     43.67 o
   6   0   1     1461.89     1461.25     83.03 o
   7   0   1      900.52      891.08     83.54 o
   8   0   1      200.49      152.70     53.76 o
   9   0   1       20.41       -1.02     33.62 o
  -9   1   1        6.54       36.88     26.57 o
  -8   1   1      170.32      132.03     44.28 o
  -7   1   1     1567.84     1652.43    108.11 o
  -6   1   1     1138.16     1127.93     76.68 o
  -5   1   1     1006.42      983.05     51.04 o
  -4   1   1      704.10      625.00     32.10 o
  -3   1   1     1240.29     1295.31     47.41 o
  -2   1   1      729.86      613.78     22.77 o
  -1   1   1    26307.89    23977.22    769.03 o
   0   1   1    15820.58    15328.67    471.65 o
   1   1   1      207.23      161.07      9.51 o
   2   1   1      339.75      350.30     15.75 o
   3   1   1      640.24      590.05     30.55 o
   4   1   1     3983.35     4265.65    139.62 o
   5   1   1     2981.07     3085.71    138.16 o
   6   1   1     1074.46     1121.07     75.87 o
   7   1   1      210.60      185.29     36.44 o
   8   1   1       14.66      -25.38     25.38 o
   9   1   1       14.30       -2.39     18.30 o
  -9   2   1       94.39      150.32     40.57 o
  -8   2   1      474.22      469.33    147.35 o
  -7   2   1      974.97      963.53     75.28 o
  -6   2   1       98.30       89.41     17.56 o
  -5   2   1      473.53      462.72     30.42 o
  -4   2   1     3063.24     3176.58    119.12 o
  -3   2   1     4455.46     3907.87    204.75 o
  -2   2   1    20193.42    18810.08    943.67 o
  -1   2   1     6607.32     6792.71    208.87 o
   0   2   1     9583.01     9897.90    293.10 o
   1   2   1     3795.86     3666.06    124.49 o
   2   2   1     5168.88     4898.59    162.51 o
   3   2   1    10790.86    11293.88    328.31 o
   4   2   1     1998.43     1865.19     82.36 o
   5   2   1      613.36      612.91     37.37 o
   6   2   1       25.74       -5.54     18.76 o
   7   2   1       67.94       60.21     33.41 o
   8   2   1      105.09      145.45     39.68 o
  -9   3   1       91.46      170.99     48.67 o
  -8   3   1       79.66      159.49     56.81 o
  -7   3   1      103.24      229.71     31.97 o
  -6   3   1      372.34      397.18     42.00 o
  -5   3   1     2643.67     3041.78    151.12 o
  -4   3   1     8043.20     8305.38    301.19 o
  -3   3   1     6067.85     6277.94    208.10 o
  -2   3   1     2763.23     2646.46     98.76 o
  -1   3   1      176.84      142.93      6.58 o
   0   3   1    23837.66    23980.04    671.80 o
   1   3   1     7407.47     7756.60    257.34 o
   2   3   1    10306.55    10541.59    310.91 o
   3   3   1     3868.07     3695.71    122.90 o
   4   3   1       10.34       15.91     12.75 o
   5   3   1      154.46      142.26     26.89 o
   6   3   1      331.16      278.60     34.87 o
   7   3   1      357.48      181.66     57.63 o
   8   3   1       97.57       35.13     55.88 o
  -9   4   1        0.66       10.03     71.68 o
  -8   4   1      112.93      303.94     83.12 o
  -7   4   1     1831.63     2250.56    181.54 o
  -6   4   1     2499.82     2872.71    160.74 o
  -5   4   1     2556.80     2646.83    129.16 o
  -4   4   1     1523.89     1566.91     83.79 o
  -3   4   1      976.89      932.00     44.73 o
  -2   4   1     2528.76     2741.50     92.09 o
  -1   4   1     7055.39     7406.90    375.53 o
   0   4   1    21814.12    23342.10    649.67 o
   1   4   1     9035.28     8138.16    503.64 o
   2   4   1     2293.77     2400.49     94.33 o
   3   4   1      495.32      530.74     39.09 o
   4   4   1      986.94      984.70     65.48 o
   5   4   1      953.27      915.83     72.31 o
   6   4   1      476.97      429.07     63.46 o
   7   4   1      154.27       85.22     35.57 o
  -9   5   1      111.88      247.44    167.47 o
  -8   5   1      300.68      446.56     84.13 o
  -7   5   1      709.93      834.79     86.35 o
  -6   5   1      412.08      383.14     39.66 o
  -5   5   1        0.58       -2.22     13.75 o
  -4   5   1     2086.63     1952.42     84.09 o
  -3   5   1     4865.72     5043.44    159.24 o
  -2   5   1     7655.66     7822.71    256.04 o
  -1   5   1     7202.99     7329.20    256.57 o
   0   5   1      273.01      246.21     26.23 o
   1   5   1      125.65       89.72     10.88 o
   2   5   1     3435.12     3616.29    136.70 o
   3   5   1     3830.59     3880.64    156.05 o
   4   5   1     1159.85     1131.22     78.35 o
   5   5   1      369.62      455.00     46.52 o
   6   5   1       43.88       35.66     70.60 o
   7   5   1       12.78       29.01     30.62 o
  -9   6   1      115.61      122.76     80.93 o
  -8   6   1      163.79      184.78     43.00 o
  -7   6   1       42.04       89.42     23.98 o
  -6   6   1      118.25      152.30     28.12 o
  -5   6   1     1851.69     1837.25    123.89 o
  -4   6   1     4294.52     4645.41    134.51 o
  -3   6   1     3138.51     3216.34    126.96 o
  -2   6   1     1250.41     1245.40     67.43 o
  -1   6   1       17.80       36.40     12.02 o
   0   6   1     3249.48     3452.30    117.35 o
   1   6   1     3407.25     3720.29    130.68 o
   2   6   1     3218.66     3360.87    122.53 o
   3   6   1     1346.23     1311.71     97.89 o
   4   6   1      123.21      112.91     36.67 o
   5   6   1       33.98       85.08     33.98 o
   6   6   1       67.40        3.78     22.17 o
  -9   7   1        0.45      -14.68     37.52 o
  -8   7   1       47.78       41.95     50.14 o
  -7   7   1      806.14      898.58     96.85 o
  -6   7   1     1317.91     1341.70     95.73 o
  -5   7   1     1137.19     1164.11     70.91 o
  -4   7   1      648.69      588.82     38.61 o
  -3   7   1        1.74       17.28     22.23 o
  -2   7   1     1351.91     1435.29     96.78 o
  -1   7   1     3610.68     4345.61    190.87 o
   0   7   1     4648.55     5106.51    206.15 o
   1   7   1     2111.74     2294.24    103.37 o
   2   7   1      569.84      620.01     64.35 o
   3   7   1        4.42       15.44     15.20 o
   4   7   1      193.58       96.88     39.51 o
   5   7   1      227.28      327.20     86.27 o
   6   7   1      132.37      238.58     78.42 o
  -8   8   1      361.23      451.97     81.29 o
  -7   8   1      456.26      438.05     67.95 o
  -6   8   1      770.69      727.71     74.72 o
  -5   8   1      134.53      137.47     22.80 o
  -4   8   1       24.01       14.47     15.10 o
  -3   8   1     2578.75     2898.63    147.35 o
  -2   8   1     4821.92     5698.48    292.86 o
  -1   8   1     4196.69     5114.97    298.05 o
   0   8   1      358.71      355.72     43.68 o
   1   8   1        0.01      -17.95     21.31 o
   2   8   1      336.74      355.90     37.11 o
   3   8   1      811.84      839.82     90.12 o
   4   8   1      651.31      683.90     92.27 o
   5   8   1      149.40      227.60     55.24 o
  -8   9   1      100.98      151.92     57.38 o
  -7   9   1        1.89       18.40     40.78 o
  -6   9   1      171.42      159.43     27.47 o
  -5   9   1      353.91      344.27     46.55 o
  -4   9   1     1489.75     1617.76    130.48 o
  -3   9   1     1152.03     1158.40    127.48 o
  -2   9   1      442.30      566.71     68.47 o
  -1   9   1       23.84       15.04     23.12 o
   0   9   1      665.38      787.39    109.86 o
   1   9   1      682.81      613.26     75.90 o
   2   9   1      759.52      705.96     75.02 o
   3   9   1      412.94      401.13     57.48 o
   4   9   1       49.85       68.60     37.24 o
  -7  10   1      229.07      299.17     79.45 o
  -6  10   1      454.07      545.10     86.90 o
  -5  10   1      562.24      620.84     68.94 o
  -4  10   1      681.38      786.95     97.50 o
  -3  10   1       67.53      131.41     36.60 o
  -2  10   1      154.65      210.05     55.86 o
  -1  10   1      914.76     1131.75    140.79 o
   0  10   1      783.78      824.38    182.28 o
   1  10   1      423.69      543.89     86.21 o
   2  10   1      128.58      164.88     79.95 o
   3  10   1        0.20      -63.58     66.18 o
  -6  11   1      215.97      323.01     92.91 o
  -5  11   1       86.05       61.09     28.89 o
  -4  11   1       40.65       66.71     33.96 o
  -3  11   1      506.15      593.97    101.42 o
  -2  11   1     1096.33     1371.02    197.30 o
  -1  11   1      762.81      839.93    217.28 o
   0  11   1      240.89      211.27    146.51 o
   1  11   1       16.41      -66.18     66.18 o
  -4  12   1      347.98      413.34     95.32 o
  -3  12   1      445.74      681.94    151.34 o
  -2  12   1      219.28      432.61    100.33 o
   2 -12   2      523.96      570.43     90.15 o
   3 -12   2      284.40      312.30     55.59 o
   4 -12   2       18.92      -20.13     27.66 o
  -1 -11   2      400.07      427.92    110.81 o
   0 -11   2      722.47      864.68    225.95 o
   1 -11   2      363.54      415.05     81.75 o
   2 -11   2       53.95       52.25     45.78 o
   3 -11   2       88.88      111.15     32.18 o
   4 -11   2      444.35      448.99     83.60 o
   5 -11   2      618.94      531.13     80.69 o
   6 -11   2      364.76      426.48    117.13 o
  -3 -10   2      254.18      429.50     80.71 o
  -2 -10   2      464.68      464.93     87.44 o
  -1 -10   2      471.02      491.00     77.07 o
   0 -10   2       56.21      142.91     52.15 o
   1 -10   2       30.03       84.55     51.07 o
   2 -10   2      979.12      924.19    100.42 o
   3 -10   2      521.10      647.87     77.91 o
   4 -10   2      875.89      855.99     89.65 o
   5 -10   2      488.88      494.56     89.06 o
   6 -10   2       21.69       30.68     20.10 o
   7 -10   2       65.60       86.69     68.16 o
  -4  -9   2      223.78      310.42     56.24 o
  -3  -9   2      249.27      324.81     61.56 o
  -2  -9   2      192.35      155.27     37.01 o
  -1  -9   2       50.72       56.43     22.93 o
   0  -9   2      435.25      531.23     85.41 o
   1  -9   2     1325.06     1439.72    102.16 o
   2  -9   2     1070.63     1131.17     91.60 o
   3  -9   2      829.12      858.76     98.14 o
   4  -9   2      185.88      259.31     36.62 o
   5  -9   2       49.72       39.02     14.05 o
   6  -9   2      492.06      375.68     47.92 o
   7  -9   2      626.16      601.27     65.90 o
   8  -9   2      138.90      109.58     31.72 o
  -5  -8   2      187.71      173.41     45.79 o
  -4  -8   2       96.36      181.41     41.12 o
  -3  -8   2        0.12      -17.99     24.95 o
  -2  -8   2      489.86      433.78     56.96 o
  -1  -8   2     2624.65     2631.71    243.80 o
   0  -8   2     5307.82     6057.05    421.33 o
   1  -8   2     4184.82     4667.93    235.12 o
   2  -8   2      160.11      215.79     32.25 o
   3  -8   2       15.73       26.77     22.21 o
   4  -8   2     1217.58     1159.64     77.93 o
   5  -8   2     1986.94     1876.64    104.42 o
   6  -8   2     1211.52     1104.88     91.08 o
   7  -8   2      416.60      470.71     67.67 o
   8  -8   2       13.58        6.65     33.75 o
  -6  -7   2       53.63       71.01     66.10 o
  -5  -7   2       10.13       25.27     20.46 o
  -4  -7   2      196.53      237.76     58.60 o
  -3  -7   2     1011.48      880.83     71.81 o
  -2  -7   2     2555.69     2630.04    162.23 o
  -1  -7   2     1413.33     1436.64     81.10 o
   0  -7   2      687.05      691.16     49.78 o
   1  -7   2        6.21       19.88     15.04 o
   2  -7   2      975.83      957.23     65.88 o
   3  -7   2     2174.29     2172.16    121.38 o
   4  -7   2     3104.80     3279.43    133.30 o
   5  -7   2     1758.60     1635.86     92.18 o
   6  -7   2      104.39       90.92     18.03 o
   7  -7   2       56.74      101.12     25.99 o
   8  -7   2       95.15      152.98     34.60 o
   9  -7   2      121.55      122.97     48.89 o
  -6  -6   2       30.52      105.36     39.36 o
  -5  -6   2      464.86      495.65    106.42 o
  -4  -6   2     1059.13     1111.07     77.46 o
  -3  -6   2     1247.16     1236.01     85.35 o
  -2  -6   2      792.26      698.85     44.46 o
  -1  -6   2       11.14       16.44      9.25 o
   0  -6   2     1830.00     1893.60     88.55 o
   1  -6   2     4114.08     4651.77    186.68 o
   2  -6   2     6903.96     7789.36    280.39 o
   3  -6   2     4166.97     4186.00    125.22 o
   4  -6   2      890.12      789.06     43.62 o
   5  -6   2      192.03      179.95     21.78 o
   6  -6   2      498.97      541.05     56.06 o
   7  -6   2      822.24      888.71     84.14 o
   8  -6   2      321.42      428.53     58.77 o
   9  -6   2       98.85      119.50     42.37 o
  -7  -5   2       65.38       94.12     58.61 o
  -6  -5   2      421.48      396.18     47.78 o
  -5  -5   2      679.24      719.51     89.92 o
  -4  -5   2      574.13      537.80     49.26 o
  -3  -5   2        6.79       42.09      9.64 o
  -2  -5   2     1088.25     1003.27     49.09 o
  -1  -5   2     3824.97     3738.15    124.19 o
   0  -5   2     5905.05     6061.00    170.00 o
   1  -5   2    12475.60    13803.96    411.72 o
   2  -5   2     1087.08     1065.52     56.21 o
   3  -5   2        8.02       17.15     10.40 o
   4  -5   2     2811.96     2750.10    109.15 o
   5  -5   2     3339.17     3491.98    187.11 o
   6  -5   2     1313.28     1451.82    103.78 o
   7  -5   2      689.96      586.65     88.58 o
   8  -5   2       81.28      119.84     34.17 o
   9  -5   2        0.89       46.13     28.32 o
  -7  -4   2      229.56      227.22     66.66 o
  -6  -4   2      441.57      397.89     60.10 o
  -5  -4   2       31.77       27.86     14.90 o
  -4  -4   2      863.77      698.72     48.43 o
  -3  -4   2     3917.91     3864.32    117.18 o
  -2  -4   2    10683.35     9687.77    526.36 o
  -1  -4   2     4516.79     4790.71    160.80 o
   0  -4   2     2816.93     2833.09    125.88 o
   1  -4   2     5623.04     6176.75    199.11 o
   2  -4   2     2421.39     2448.03     80.13 o
   3  -4   2     4762.95     4787.70    139.86 o
   4  -4   2    12170.77    12898.75    423.35 o
   5  -4   2     3194.54     3134.48    208.51 o
   6  -4   2      507.22      545.33     68.54 o
   7  -4   2        0.07        5.52     32.53 o
   8  -4   2       70.84       73.46     39.54 o
   9  -4   2      137.12      159.04     47.65 o
  -8  -3   2       56.85       39.24     79.62 o
  -7  -3   2       52.84       54.71     28.53 o
  -6  -3   2       49.78       50.47     23.73 o
  -5  -3   2     1152.21     1171.83     80.90 o
  -4  -3   2     2653.10     2717.36    113.12 o
  -3  -3   2     4881.94     4894.42    157.87 o
  -2  -3   2     3588.78     3637.38    159.47 o
  -1  -3   2      696.54      627.41     27.38 o
   0  -3   2      602.88      663.34     26.53 o
   1  -3   2    19578.46    20268.43    576.92 o
   2  -3   2    12477.57    12683.82    350.31 o
   3  -3   2     9202.79     9510.52    292.28 o
   4  -3   2      968.41      829.34     42.20 o
   5  -3   2      122.33      105.89     12.88 o
   6  -3   2      578.07      525.88     42.79 o
   7  -3   2      874.61      843.16     82.02 o
   8  -3   2      385.10      501.95     65.15 o
   9  -3   2      150.68      314.97     59.68 o
  -8  -2   2        1.91       67.33     60.40 o
  -7  -2   2      109.29      192.22     34.81 o
  -6  -2   2     1380.72     1544.42     98.87 o
  -5  -2   2     2045.22     2253.45    113.95 o
  -4  -2   2     2068.19     2067.03     92.12 o
  -3  -2   2      314.74      290.77     17.79 o
  -2  -2   2     1622.42     1497.37     63.28 o
  -1  -2   2     7701.86     7725.40    228.48 o
   0  -2   2     2858.61     2939.43     99.28 o
   1  -2   2    25676.22    24991.09    687.34 o
   2  -2   2     2273.21     2217.31     97.83 o
   3  -2   2     2739.99     2896.08    100.98 o
   4  -2   2     2374.70     2384.86     82.31 o
   5  -2   2     3669.09     3622.05    128.21 o
   6  -2   2     2001.57     2131.89     93.69 o
   7  -2   2      574.93      557.21     55.65 o
   8  -2   2      116.57      150.50     31.66 o
   9  -2   2        2.63       77.11     27.98 o
  -9  -1   2       45.89       89.32     55.53 o
  -8  -1   2      169.80      211.70     42.82 o
  -7  -1   2      643.66      608.79     65.67 o
  -6  -1   2      647.65      607.64     69.70 o
  -5  -1   2       30.34       59.27     20.00 o
  -4  -1   2      465.78      520.63     32.02 o
  -3  -1   2     3876.62     3687.72    137.53 o
  -2  -1   2    14443.35    13834.29    389.67 o
  -1  -1   2    11080.57    10534.33    321.80 o
   0  -1   2     2452.89     2160.57     75.88 o
   1  -1   2      708.83      660.44     24.66 o
   2  -1   2     1809.56     1818.22     79.05 o
   3  -1   2     2067.97     2208.60     97.27 o
   4  -1   2     9004.42     9564.31    287.81 o
   5  -1   2     3691.69     3800.88    132.11 o
   6  -1   2      326.40      390.56     41.60 o
   7  -1   2       11.10       15.38     18.87 o
   8  -1   2       20.42       43.96     36.72 o
   9  -1   2       85.48      131.62     36.58 o
  -9   0   2      127.06       91.28     49.26 o
  -8   0   2      267.17      242.21     44.10 o
  -7   0   2      327.91      185.42     30.38 o
  -6   0   2      298.62      315.16     41.28 o
  -5   0   2     1348.18     1422.95     73.19 o
  -4   0   2     7224.11     7372.16    242.16 o
  -3   0   2    13517.56    13059.89    360.16 o
  -2   0   2    55351.96    52065.54   1860.26 o
  -1   0   2     2920.50     2793.47     94.20 o
   0   0   2      317.01      283.63     15.01 o
   1   0   2    21988.73    21126.47    606.50 o
   2   0   2    16007.69    16293.00    555.28 o
   3   0   2    14172.60    14522.27    539.23 o
   4   0   2     3588.72     3738.01    120.93 o
   5   0   2      126.29      155.46     18.29 o
   6   0   2      573.29      435.70     35.63 o
   7   0   2      476.31      474.21     46.13 o
   8   0   2      323.44      242.02     47.12 o
   9   0   2      107.46      123.44     32.25 o
  -9   1   2       18.57       31.77     49.05 o
  -8   1   2        0.08        1.67     11.67 o
  -7   1   2      245.79      298.14     42.18 o
  -6   1   2     1601.01     1727.18    105.63 o
  -5   1   2     3160.10     3089.65    124.64 o
  -4   1   2     2512.96     2534.05     82.97 o
  -3   1   2     1791.33     1840.32     74.30 o
  -2   1   2     3682.08     4179.61    138.66 o
  -1   1   2     5856.71     5960.63    194.77 o
   0   1   2     6551.86     7198.81    211.31 o
   1   1   2     9981.53    10355.93    352.27 o
   2   1   2     4745.47     5108.08    166.20 o
   3   1   2     4221.44     4155.48    197.43 o
   4   1   2     1092.67     1021.18     48.13 o
   5   1   2     2014.08     1849.41    105.87 o
   6   1   2      901.88      825.31     61.89 o
   7   1   2      526.53      451.14     50.75 o
   8   1   2      106.38      132.54     30.67 o
   9   1   2        7.79       32.99     26.26 o
  -9   2   2       34.15       31.27     43.05 o
  -8   2   2      294.55      311.10     55.18 o
  -7   2   2     1486.31     1458.82     97.92 o
  -6   2   2      536.60      499.36     37.82 o
  -5   2   2      228.16      253.18     20.36 o
  -4   2   2       58.29       61.39      4.94 o
  -3   2   2     1263.18     1181.13     45.01 o
  -2   2   2    16289.98    15366.71    433.35 o
  -1   2   2    14849.76    14797.43    401.92 o
   0   2   2    12102.55    11421.93    319.17 o
   1   2   2     2443.03     2301.77     83.36 o
   2   2   2     2466.76     2305.46     81.56 o
   3   2   2     2460.42     2349.49     78.18 o
   4   2   2     3747.58     3904.05    145.90 o
   5   2   2     1822.22     1886.68    105.41 o
   6   2   2      317.41      306.00     29.25 o
   7   2   2       53.21       39.14     30.04 o
   8   2   2        7.02       32.42     35.03 o
  -9   3   2      130.59      164.82     73.66 o
  -8   3   2      335.27      416.79     90.80 o
  -7   3   2      559.23      554.72     77.34 o
  -6   3   2       98.52      135.84     29.27 o
  -5   3   2     1047.79     1099.65     64.86 o
  -4   3   2     6619.47     6448.12    224.68 o
  -3   3   2    10169.86     9629.85    284.01 o
  -2   3   2    10632.49    10896.19    305.44 o
  -1   3   2     3855.83     3728.25    121.45 o
   0   3   2       40.24       39.30      5.76 o
   1   3   2     4574.38     4539.74    149.48 o
   2   3   2    11573.63    11255.17    332.54 o
   3   3   2     8307.09     8402.42    248.75 o
   4   3   2     1313.20     1162.54     73.02 o
   5   3   2      155.57      127.16     21.27 o
   6   3   2       25.45       28.88     29.46 o
   7   3   2      149.01      169.24     35.81 o
   8   3   2       99.72       63.65     48.49 o
  -9   4   2       62.19       54.64     62.53 o
  -8   4   2       33.45       16.20     22.25 o
  -7   4   2      365.97      451.59     89.63 o
  -6   4   2     1377.43     1511.36    122.47 o
  -5   4   2     4649.58     4837.19    205.39 o
  -4   4   2     6565.56     6460.24    307.48 o
  -3   4   2      988.25      853.50     51.20 o
  -2   4   2      563.37      530.77     28.53 o
  -1   4   2      625.19      538.17     21.47 o
   0   4   2     6559.22     6450.91    178.77 o
   1   4   2    15569.66    16224.62    476.80 o
   2   4   2     4508.79     4519.90    148.69 o
   3   4   2     1391.14     1273.98     60.88 o
   4   4   2      105.75      115.89     15.93 o
   5   4   2      331.03      286.13     37.14 o
   6   4   2      322.57      189.08     37.40 o
   7   4   2      302.11      258.93     53.51 o
  -9   5   2        8.18      101.40     56.01 o
  -8   5   2      189.79      287.36     52.45 o
  -7   5   2     1460.58     1803.96    175.28 o
  -6   5   2      697.92      737.74     80.01 o
  -5   5   2      681.40      681.39     68.52 o
  -4   5   2       10.62       10.46      9.52 o
  -3   5   2      908.23      924.30     40.80 o
  -2   5   2     5442.31     5760.48    158.26 o
  -1   5   2     7300.64     7742.57    232.69 o
   0   5   2     9021.11     9326.37    278.84 o
   1   5   2     1419.66     1373.70     60.77 o
   2   5   2      642.98      667.03     44.01 o
   3   5   2     1561.89     1646.10     84.85 o
   4   5   2     1386.22     1236.22     83.83 o
   5   5   2      767.55      711.82     65.37 o
   6   5   2      207.63      145.85     37.27 o
   7   5   2       34.88       12.91     35.55 o
  -9   6   2      107.10      204.60     57.08 o
  -8   6   2      366.85      445.16     77.04 o
  -7   6   2      394.91      459.39     55.83 o
  -6   6   2       45.19       18.38     18.24 o
  -5   6   2      322.44      415.00     43.76 o
  -4   6   2     3982.03     4091.75    144.68 o
  -3   6   2     3174.83     3486.72    127.73 o
  -2   6   2     4182.03     4949.71    189.35 o
  -1   6   2     2009.29     2265.10    132.89 o
   0   6   2        4.14       17.68     14.34 o
   1   6   2      986.87      917.60     48.72 o
   2   6   2     2195.96     2261.04     96.82 o
   3   6   2     2635.98     2638.15    139.61 o
   4   6   2      539.37      601.80     56.00 o
   5   6   2       66.44       45.72     27.48 o
   6   6   2        0.34       -4.43     24.08 o
  -9   7   2       84.27        1.64    102.44 o
  -8   7   2       19.05       72.69     57.41 o
  -7   7   2      347.28      352.17     53.01 o
  -6   7   2      787.15      788.12     71.65 o
  -5   7   2     1563.52     1464.49     85.07 o
  -4   7   2     3721.38     3892.71    151.65 o
  -3   7   2     1153.41     1150.52     78.20 o
  -2   7   2      220.45      230.29     30.85 o
  -1   7   2      171.65      110.82     55.67 o
   0   7   2     3129.41     3354.73    172.01 o
   1   7   2     2685.90     2788.37    120.43 o
   2   7   2     1395.29     1454.59    104.90 o
   3   7   2      453.36      573.67     61.91 o
   4   7   2        7.66       39.20     19.11 o
   5   7   2       48.44       37.22     28.79 o
  -8   8   2       84.45       59.62     73.48 o
  -7   8   2      775.30      732.71     79.11 o
  -6   8   2      657.81      694.84     75.45 o
  -5   8   2     1656.22     1611.09     90.83 o
  -4   8   2      447.56      410.31     38.39 o
  -3   8   2       44.92       34.89     34.68 o
  -2   8   2     2021.37     2472.58    129.75 o
  -1   8   2     3597.50     4338.77    306.46 o
   0   8   2     2211.42     2433.40    212.26 o
   1   8   2      918.56      841.67     72.80 o
   2   8   2      105.31      100.29     41.03 o
   3   8   2      278.97      249.09     39.54 o
   4   8   2      366.15      388.87     50.63 o
   5   8   2      259.16      259.61     42.31 o
  -8   9   2      219.12      232.90     58.18 o
  -7   9   2       68.05       81.87     25.68 o
  -6   9   2        6.22       15.15     17.85 o
  -5   9   2       30.34       29.51     11.90 o
  -4   9   2     1658.02     1756.73    141.54 o
  -3   9   2     1471.01     1719.74    118.28 o
  -2   9   2     1938.06     2053.17    161.02 o
  -1   9   2      759.06      923.31    109.14 o
   0   9   2        3.42       30.65     27.26 o
   1   9   2       68.49       54.85     21.74 o
   2   9   2      364.07      409.62     49.86 o
   3   9   2      534.45      530.77     73.89 o
   4   9   2      129.95      207.66     39.63 o
  -7  10   2      104.49       42.39     66.94 o
  -6  10   2       75.26       81.86     49.59 o
  -5  10   2      655.18      624.12     68.48 o
  -4  10   2     1040.58     1231.90    147.85 o
  -3  10   2      723.20      894.84    111.55 o
  -2  10   2       78.68       71.80     43.28 o
  -1  10   2       68.82       92.10     44.76 o
   0  10   2      591.74      545.56     87.14 o
   1  10   2      497.37      657.52     83.74 o
   2  10   2      446.59      481.34     92.82 o
  -6  11   2      348.07      320.90     90.92 o
  -5  11   2      495.57      535.58     81.31 o
  -4  11   2      116.03      143.64     37.00 o
  -3  11   2       14.97       73.29     31.12 o
  -2  11   2      368.78      367.87     86.42 o
  -1  11   2      832.36     1007.23    127.04 o
   0  11   2      546.90      618.29    226.24 o
   1  11   2      271.49      294.69    121.84 o
  -4  12   2      148.83      148.96     44.17 o
  -3  12   2      249.23      163.63    118.49 o
  -2  12   2      395.19      507.03     81.56 o
   2 -12   3      465.08      514.34     76.86 o
   3 -12   3      587.40      540.46     81.71 o
   4 -12   3      284.55      315.70     51.31 o
  -1 -11   3      124.81      164.97     76.77 o
   0 -11   3      654.56      733.50    115.60 o
   1 -11   3      696.51      761.07    153.49 o
   2 -11   3      654.30      783.42     84.55 o
   3 -11   3       98.49      113.85     31.49 o
   4 -11   3       33.66       -5.22     26.13 o
   5 -11   3      279.31      275.29     51.18 o
   6 -11   3      345.87      346.81     95.37 o
  -2 -10   3      371.29      353.62     65.06 o
  -1 -10   3      888.88      892.42    116.51 o
   0 -10   3      746.63      861.51     91.87 o
   1 -10   3       31.39        9.64     37.50 o
   2 -10   3       11.35       39.35     40.54 o
   3 -10   3      239.95      228.72     51.38 o
   4 -10   3      586.65      658.06     80.69 o
   5 -10   3      921.71      824.24    103.47 o
   6 -10   3      277.96      303.73     67.36 o
   7 -10   3       48.62       74.23     82.77 o
  -4  -9   3      153.42      154.15     42.68 o
  -3  -9   3      348.83      426.09     56.36 o
  -2  -9   3      513.69      597.24     66.91 o
  -1  -9   3      224.73      228.88     43.06 o
   0  -9   3       55.12       20.35     13.67 o
   1  -9   3      668.69      769.47     82.41 o
   2  -9   3     1127.75     1278.46    104.22 o
   3  -9   3     1990.38     2212.04    204.03 o
   4  -9   3      911.60      829.10     83.21 o
   5  -9   3      405.22      323.75     38.89 o
   6  -9   3       27.87       22.79     12.30 o
   7  -9   3      181.48      211.92     47.93 o
   8  -9   3      145.79      165.47     41.08 o
  -5  -8   3      264.18      310.21     45.01 o
  -4  -8   3      387.97      419.65     49.13 o
  -3  -8   3      520.87      460.80     54.98 o
  -2  -8   3       66.88      105.12     24.17 o
  -1  -8   3      374.49      344.87     48.13 o
   0  -8   3     5386.44     5247.75    553.16 o
   1  -8   3     2303.05     2624.02    135.70 o
   2  -8   3     4433.43     4978.37    254.66 o
   3  -8   3     1308.52     1215.95     92.33 o
   4  -8   3       49.62       40.97     13.98 o
   5  -8   3      451.62      407.15     44.71 o
   6  -8   3     1022.93      938.25     74.84 o
   7  -8   3      783.78      804.29     83.57 o
   8  -8   3      131.22       76.75     59.63 o
  -5  -7   3      115.20       41.77     33.45 o
  -4  -7   3       17.17       15.45     32.24 o
  -3  -7   3      182.01      167.76     30.60 o
  -2  -7   3     1177.54     1152.33     83.63 o
  -1  -7   3     3277.78     3578.56    144.02 o
   0  -7   3     2101.30     2131.77     96.83 o
   1  -7   3      328.17      300.13     40.03 o
   2  -7   3        1.05       27.45     23.55 o
   3  -7   3      632.73      593.93     32.99 o
   4  -7   3     1575.32     1662.48     90.29 o
   5  -7   3     2802.99     2779.29    171.91 o
   6  -7   3      923.96      836.63     63.30 o
   7  -7   3      214.06      236.29     45.16 o
   8  -7   3        0.08        0.18     41.19 o
   9  -7   3       45.34      -30.31     30.31 o
  -6  -6   3       44.04       29.33     41.77 o
  -5  -6   3       94.97       85.58     38.98 o
  -4  -6   3      551.84      500.18     49.45 o
  -3  -6   3     1564.48     1606.12    100.68 o
  -2  -6   3     2622.08     2832.21    112.57 o
  -1  -6   3     1587.92     1694.23     78.31 o
   0  -6   3       82.64       81.49     11.94 o
   1  -6   3       42.41       31.32     11.70 o
   2  -6   3     6676.32     7182.39    218.11 o
   3  -6   3     5616.94     6326.84    194.13 o
   4  -6   3     2443.31     2643.14    100.35 o
   5  -6   3      589.38      540.29     49.20 o
   6  -6   3        2.05       12.98      8.00 o
   7  -6   3      261.41      310.14     48.22 o
   8  -6   3      277.47      170.80     79.76 o
   9  -6   3      164.46      133.91     40.27 o
  -7  -5   3        4.06       13.11     57.04 o
  -6  -5   3      108.71      147.59     50.23 o
  -5  -5   3      883.58      857.19     74.48 o
  -4  -5   3     1363.61     1355.73     96.96 o
  -3  -5   3     1669.07     1566.00     74.87 o
  -2  -5   3      259.55      246.14     20.50 o
  -1  -5   3     1059.45     1025.30     46.24 o
   0  -5   3     6737.82     6607.33    230.55 o
   1  -5   3     6696.38     7138.33    210.33 o
   2  -5   3     6360.46     6443.35    180.78 o
   3  -5   3     2704.29     2783.39     96.88 o
   4  -5   3        7.87        1.55     12.36 o
   6  -5   3     1243.25     1247.03    104.15 o
   7  -5   3     1157.30     1120.01     95.85 o
   8  -5   3      320.13      307.61     51.61 o
   9  -5   3       20.13       22.03     34.50 o
  -7  -4   3      180.62      177.37     40.95 o
  -6  -4   3     1063.15     1048.68    104.72 o
  -5  -4   3      657.95      638.23     62.25 o
  -4  -4   3      246.13      224.35     27.84 o
  -3  -4   3      335.35      306.61     24.72 o
  -2  -4   3     4725.47     5041.56    164.39 o
  -1  -4   3     5022.28     5260.34    147.37 o
   0  -4   3    13580.81    13936.31    413.12 o
   1  -4   3    14182.97    15582.24    499.19 o
   2  -4   3     2530.23     2607.49     91.38 o
   3  -4   3      773.71      777.22     37.89 o
   4  -4   3     2324.72     2165.66     94.67 o
   5  -4   3     3564.20     3705.09    131.21 o
   6  -4   3     1696.38     1662.47    107.29 o
   7  -4   3      436.67      447.53     55.63 o
   8  -4   3       19.25       43.33     44.00 o
   9  -4   3       27.25       57.04     39.11 o
  -8  -3   3       75.79      112.75     36.99 o
  -7  -3   3      182.01      277.37     39.86 o
  -6  -3   3      347.86      325.81     39.41 o
  -5  -3   3      195.06      204.09     25.12 o
  -4  -3   3      887.59      837.20     48.27 o
  -3  -3   3     5201.37     5082.00    179.45 o
  -2  -3   3     8048.83     8210.61    242.27 o
  -1  -3   3     4303.40     4496.38    149.70 o
   0  -3   3      100.59      123.34      6.28 o
   1  -3   3       52.71       39.25      4.63 o
   2  -3   3    10061.48    10429.70    321.76 o
   3  -3   3    11115.99    11141.37    346.37 o
   4  -3   3     5722.32     5974.31    182.43 o
   5  -3   3     1576.93     1528.56     70.93 o
   6  -3   3        9.49       19.25      8.80 o
   7  -3   3      163.40      147.67     25.28 o
   8  -3   3      321.22      240.28     67.44 o
   9  -3   3      130.18      153.85     42.72 o
  -8  -2   3       18.60       30.99     27.79 o
  -7  -2   3        2.83       25.80     17.64 o
  -6  -2   3      514.36      491.21     61.15 o
  -5  -2   3     1362.19     1326.65     76.04 o
  -4  -2   3     4448.95     4560.56    137.81 o
  -3  -2   3     4897.27     4753.71    155.97 o
  -2  -2   3      178.94      166.83     11.70 o
  -1  -2   3      942.35     1038.67     39.44 o
   0  -2   3    14548.87    13844.63    425.19 o
   1  -2   3     4913.17     4765.42    156.24 o
   2  -2   3    11935.19    12171.88    345.80 o
   3  -2   3     4374.40     4457.07    155.38 o
   4  -2   3     1045.16     1207.12     64.98 o
   5  -2   3      810.70      753.84     44.41 o
   6  -2   3     1289.73     1173.10     68.98 o
   7  -2   3      718.92      629.81     57.68 o
   8  -2   3      347.90      342.94     53.46 o
   9  -2   3       49.56       57.61     30.42 o
  -9  -1   3        0.12       35.53     26.83 o
  -8  -1   3       42.89       84.28     21.62 o
  -7  -1   3      356.60      349.68     48.53 o
  -6  -1   3     2360.92     2407.03    107.33 o
  -5  -1   3      905.51      847.89     64.86 o
  -4  -1   3      458.54      390.06     25.60 o
  -3  -1   3      169.70      187.25     13.05 o
  -2  -1   3    18361.90    19793.02    552.35 o
  -1  -1   3     8023.86     8620.90    255.64 o
   0  -1   3    17182.40    17530.03    492.78 o
   1  -1   3    27394.38    27156.42    842.93 o
   2  -1   3     3035.51     2962.76    101.00 o
   3  -1   3      101.02      146.02      9.47 o
   4  -1   3     3431.83     3604.42    120.97 o
   5  -1   3     4274.31     4238.70    128.71 o
   6  -1   3      882.66      872.00     58.62 o
   7  -1   3      375.94      374.38     42.99 o
   8  -1   3        8.73       -2.29     22.45 o
   9  -1   3        6.36       44.84     34.88 o
  -9   0   3       81.47       35.37     26.27 o
  -8   0   3      247.43      294.09     44.82 o
  -7   0   3      544.58      591.80     67.10 o
  -6   0   3      913.34      885.33     63.20 o
  -5   0   3       67.86       67.95     18.55 o
  -4   0   3       48.10       45.19     11.60 o
  -3   0   3    13244.51    13654.13    384.47 o
  -2   0   3    36894.35    36009.32    987.38 o
  -1   0   3    16030.69    16421.97    452.86 o
   0   0   3     4626.77     4305.51    142.35 o
   1   0   3     1586.31     1655.98     59.86 o
   2   0   3     2059.67     1729.03     65.58 o
   3   0   3     6956.87     6997.51    197.17 o
   4   0   3    12638.48    13703.93    402.69 o
   5   0   3     2194.33     2206.37    104.23 o
   6   0   3       83.44       72.10     23.47 o
   7   0   3       38.52       64.61     21.42 o
   8   0   3      195.03      152.99     33.13 o
   9   0   3       97.75       72.75     45.81 o
  -9   1   3      113.07      138.39     72.68 o
  -8   1   3      102.57      127.91     28.36 o
  -7   1   3       15.24       -0.03     12.37 o
  -6   1   3     1027.10      932.03     61.61 o
  -5   1   3     1654.41     1631.00     75.80 o
  -4   1   3     3061.76     3027.07     98.24 o
  -3   1   3     9087.71     8854.03    308.67 o
  -2   1   3     4218.98     4208.52    155.39 o
  -1   1   3     2225.44     2267.22     75.09 o
   0   1   3     9328.33     8850.10    260.66 o
   1   1   3    13184.08    11968.93    360.95 o
   2   1   3    13132.63    13481.54    372.91 o
   3   1   3     9068.15     9160.16    268.42 o
   4   1   3     1009.43      905.27     42.40 o
   5   1   3      251.36      248.93     28.05 o
   6   1   3      343.21      327.50     31.02 o
   7   1   3      348.18      372.32     45.35 o
   8   1   3      174.83      196.88     45.48 o
  -9   2   3        4.60        1.79     65.21 o
  -8   2   3       37.39       33.60     21.55 o
  -7   2   3      406.23      424.00     60.01 o
  -6   2   3     3272.93     3556.50    167.30 o
  -5   2   3     1374.58     1368.87     64.37 o
  -4   2   3     5193.30     5219.44    157.96 o
  -3   2   3      374.89      397.84     19.17 o
  -2   2   3     5963.93     6354.56    195.86 o
  -1   2   3     5968.03     5529.10    179.73 o
   0   2   3    17571.82    17743.35    500.62 o
   1   2   3     9727.99     9341.49    276.75 o
   2   2   3     1199.30      977.99     37.23 o
   3   2   3        0.53        5.10      8.14 o
   4   2   3     2532.68     2653.56    107.39 o
   5   2   3     1783.81     1923.99    117.42 o
   6   2   3      951.47      869.14     62.43 o
   7   2   3      301.49      307.17     45.20 o
   8   2   3       18.99       43.45     23.60 o
  -9   3   3       89.20      174.20     52.01 o
  -8   3   3      398.94      427.67     63.44 o
  -7   3   3      902.73      914.88     87.93 o
  -6   3   3      633.60      656.06     55.67 o
  -5   3   3      179.12      146.79     31.05 o
  -4   3   3      205.48      201.96     11.64 o
  -3   3   3     9129.83     9135.03    272.88 o
  -2   3   3    15049.28    14696.04    403.35 o
  -1   3   3     8852.49     8653.59    274.07 o
   0   3   3     9085.22     8831.85    259.94 o
   1   3   3      125.63       83.45      6.68 o
   2   3   3     2529.07     2432.76     81.02 o
   3   3   3     3669.21     3550.54    119.88 o
   4   3   3     3467.38     3512.04    126.58 o
   5   3   3     1098.16     1007.51     72.10 o
   6   3   3       66.86       58.66     24.45 o
   7   3   3        0.23      -29.75     34.15 o
   8   3   3       71.49       85.66     25.51 o
  -9   4   3      178.07      247.17     55.56 o
  -8   4   3      365.35      429.76     79.95 o
  -7   4   3      181.92      211.40     40.54 o
  -6   4   3      663.99      644.54     53.63 o
  -5   4   3     2057.00     2041.14    113.89 o
  -4   4   3     6574.40     6646.30    220.18 o
  -3   4   3     3598.72     3952.85    127.97 o
  -2   4   3     3294.23     3497.88    111.12 o
  -1   4   3     4026.62     4424.33    160.52 o
   0   4   3      280.54      212.75     16.22 o
   1   4   3     5929.32     5800.43    161.18 o
   2   4   3     5808.33     5974.78    177.28 o
   3   4   3     3654.29     3479.95    132.96 o
   4   4   3      419.67      449.45     31.97 o
   5   4   3       15.49      -13.28     20.78 o
   6   4   3       69.83       51.18     35.01 o
   7   4   3      182.82      135.01     39.68 o
  -9   5   3       17.75       -2.06     31.16 o
  -8   5   3       26.97       36.47     28.37 o
  -7   5   3      395.28      433.05     53.79 o
  -6   5   3     1749.55     1927.73    132.59 o
  -5   5   3     2067.80     2185.55    120.92 o
  -4   5   3     2327.61     2462.47     99.24 o
  -3   5   3       10.08       23.74      8.75 o
  -2   5   3     2048.31     1907.04     67.88 o
  -1   5   3     3095.37     2912.05     94.34 o
   0   5   3    16106.17    16617.24    630.88 o
   1   5   3     5753.78     6061.26    182.53 o
   2   5   3      862.58      759.98     45.91 o
   3   5   3       20.59       78.87     23.84 o
   4   5   3      424.56      370.24     32.94 o
   5   5   3      545.80      539.02     53.79 o
   6   5   3      290.26      378.17     48.89 o
   7   5   3      130.13       80.60     32.86 o
  -9   6   3       42.17       40.67     56.30 o
  -8   6   3      349.91      536.07     75.21 o
  -7   6   3      965.43     1022.90     97.58 o
  -6   6   3      577.17      609.61     62.85 o
  -5   6   3      100.63       58.65     17.27 o
  -4   6   3      473.97      427.33     28.24 o
  -3   6   3     2625.88     2669.83    106.84 o
  -2   6   3     4066.73     4289.86    143.85 o
  -1   6   3     5316.27     5479.53    164.33 o
   0   6   3     2999.31     3310.61    132.59 o
   1   6   3      212.91      168.69     19.29 o
   2   6   3      392.13      408.17     35.72 o
   3   6   3     1614.40     1384.60    120.28 o
   4   6   3      782.65      744.10     61.81 o
   5   6   3      362.38      339.51     50.15 o
   6   6   3       53.90       69.20     23.46 o
  -9   7   3      164.53      254.34     46.65 o
  -8   7   3      257.22      263.55     50.03 o
  -7   7   3       44.76       25.11     18.33 o
  -6   7   3      100.39       54.71     17.74 o
  -5   7   3      962.14      978.19     62.99 o
  -4   7   3     3671.58     3976.05    153.65 o
  -3   7   3     2374.30     2612.65    101.46 o
  -2   7   3     2116.95     2285.35    126.23 o
  -1   7   3      941.67      906.71     64.22 o
   0   7   3      343.46      365.96     33.65 o
   1   7   3     1070.97     1017.14     65.59 o
   2   7   3     1712.72     1756.01    110.52 o
   3   7   3     1147.51     1056.30     74.50 o
   4   7   3      151.58      166.10     33.02 o
   5   7   3       14.28       15.64     28.72 o
  -8   8   3        1.52       16.05     34.98 o
  -7   8   3      144.76      195.37     47.36 o
  -6   8   3      358.63      306.49     47.25 o
  -5   8   3     1628.63     1755.63     98.05 o
  -4   8   3     2028.79     1982.69    124.69 o
  -3   8   3      389.00      346.90     41.75 o
  -2   8   3      157.65      179.32     30.35 o
  -1   8   3      939.47      828.37     77.07 o
   0   8   3     2746.27     2987.10    224.94 o
   1   8   3     2291.68     2209.28    138.10 o
   2   8   3     1175.75     1152.67     88.47 o
   3   8   3       40.37      125.52     52.52 o
   4   8   3       26.37       52.69     20.77 o
   5   8   3      151.99       74.49     62.86 o
  -8   9   3      248.76      181.14     78.72 o
  -7   9   3      274.83      278.88     52.68 o
  -6   9   3      433.65      361.25     46.81 o
  -5   9   3       71.04       71.92     18.81 o
  -4   9   3      242.56      299.30     41.46 o
  -3   9   3      853.74      941.71     80.93 o
  -2   9   3     1784.58     2038.86    165.45 o
  -1   9   3     1486.23     1521.95    124.20 o
   0   9   3      636.01      745.43     89.10 o
   1   9   3      245.54       34.58     48.93 o
   2   9   3       51.60       18.19     38.95 o
   3   9   3      268.71      296.81     44.53 o
   4   9   3      156.15      129.77     58.31 o
  -7  10   3       26.76       61.49     66.94 o
  -6  10   3       16.86      -46.55     46.55 o
  -5  10   3      146.90      161.74     36.87 o
  -4  10   3      920.63     1007.66    104.04 o
  -3  10   3      870.96      985.88    118.55 o
  -2  10   3      600.61      756.37     85.64 o
  -1  10   3      159.61      243.55     44.99 o
   0  10   3       67.20       79.47     27.19 o
   1  10   3      270.26      348.76     86.08 o
   2  10   3      402.69      392.08     65.05 o
  -6  11   3      232.37      329.12     93.89 o
  -5  11   3      558.08      591.90     92.10 o
  -4  11   3      605.24      688.79    113.10 o
  -3  11   3      204.61      294.77     69.59 o
  -2  11   3        0.30      -14.58     40.76 o
  -1  11   3      142.46      283.66     57.92 o
   0  11   3      424.75      536.43    101.46 o
   1  11   3      436.51      592.50     94.17 o
  -3  12   3       29.60       42.11     49.55 o
  -2  12   3      303.77      427.89     69.32 o
   2 -12   4       99.56      115.20     48.50 o
   3 -12   4      374.47      340.06     54.16 o
  -1 -11   4        6.47        2.44     54.49 o
   0 -11   4      145.09      199.22     46.78 o
   1 -11   4      670.54      705.26    108.08 o
   2 -11   4      824.38      805.10     86.01 o
   3 -11   4      635.03      558.29     62.03 o
   4 -11   4       92.55       56.46     26.90 o
   5 -11   4       12.72       25.64     20.52 o
   6 -11   4      103.86      173.57     64.83 o
  -2 -10   4       67.04      140.18     53.87 o
  -1 -10   4      527.59      521.85     59.80 o
   0 -10   4     1021.80      950.19    141.69 o
   1 -10   4      400.71      344.46    105.46 o
   2 -10   4      287.90      273.34     46.10 o
   3 -10   4        0.09        1.16     24.20 o
   4 -10   4      281.82      240.43     45.20 o
   5 -10   4      610.52      637.92     79.23 o
   6 -10   4      515.60      383.03     87.43 o
   7 -10   4      222.17      191.22     62.78 o
  -4  -9   4       35.33       -8.79     26.39 o
  -3  -9   4      211.82      307.63     51.86 o
  -2  -9   4      633.50      768.83     67.21 o
  -1  -9   4     1178.06     1140.64    100.58 o
   0  -9   4      152.50      152.30     29.90 o
   1  -9   4        1.33        8.51     23.91 o
   2  -9   4      232.18      251.33     34.54 o
   3  -9   4     1275.47     1196.02     97.89 o
   4  -9   4     1453.90     1549.34    142.79 o
   5  -9   4     1156.34     1054.94    101.54 o
   6  -9   4      171.90      119.37     28.43 o
   7  -9   4        0.02       -1.38     16.46 o
   8  -9   4       25.86       65.10     40.93 o
  -5  -8   4       85.46       62.24     33.49 o
  -4  -8   4      439.37      478.27     50.45 o
  -3  -8   4      911.65      933.90     80.66 o
  -2  -8   4     1753.75     1872.29    141.75 o
  -1  -8   4      315.58      267.67     34.87 o
   0  -8   4      515.76      498.13     42.06 o
   1  -8   4     1074.85     1057.14     83.61 o
   2  -8   4     3947.23     4409.26    253.74 o
   3  -8   4     2703.56     3030.13    154.99 o
   4  -8   4      841.26      826.46     64.63 o
   5  -8   4       73.07      100.06     18.84 o
   6  -8   4      222.92      172.25     29.29 o
   7  -8   4      444.82      410.22     61.85 o
   8  -8   4      316.86      296.95     57.07 o
  -5  -7   4      358.41      302.25     55.45 o
  -4  -7   4      277.05      310.80     43.03 o
  -3  -7   4       60.50      136.66     22.11 o
  -2  -7   4       93.74      110.93     20.25 o
  -1  -7   4     3086.69     3388.47    141.85 o
   0  -7   4     2085.68     2321.79    100.73 o
   1  -7   4     1975.58     2005.37     92.74 o
   2  -7   4     1487.53     1636.92     81.30 o
   3  -7   4      152.83      167.32     20.04 o
   4  -7   4      281.32      196.28     24.98 o
   5  -7   4     1436.62     1270.66     82.92 o
   6  -7   4     1126.92     1096.34     74.90 o
   7  -7   4      581.56      547.02     75.97 o
   8  -7   4      157.04      168.46     41.11 o
   9  -7   4        0.04       27.74     27.45 o
  -6  -6   4      116.77       82.74     46.67 o
  -5  -6   4       56.37       49.88     28.44 o
  -4  -6   4       57.79      102.73     22.14 o
  -3  -6   4      397.74      401.31     36.43 o
  -2  -6   4     3835.65     4124.06    160.79 o
  -1  -6   4     4067.25     4301.73    153.58 o
   0  -6   4     3027.00     3111.34    126.19 o
   1  -6   4      263.68      249.30     21.92 o
   2  -6   4     1010.77      954.23     44.01 o
   3  -6   4     3748.38     4068.40    119.26 o
   4  -6   4     1768.02     1660.31     74.82 o
   5  -6   4     2507.97     2464.37    168.11 o
   6  -6   4      527.43      444.80     38.01 o
   7  -6   4       20.09       25.09     30.73 o
   8  -6   4       64.08       35.86     21.92 o
   9  -6   4      169.38      161.88     41.96 o
  -7  -5   4       17.09      -11.79     26.10 o
  -6  -5   4        1.05       20.68     24.52 o
  -5  -5   4      417.71      475.98     53.69 o
  -4  -5   4     1119.02     1125.01     77.93 o
  -3  -5   4     2715.05     2827.43    112.90 o
  -2  -5   4     3876.92     3951.04    129.60 o
  -1  -5   4      437.74      444.28     33.68 o
   0  -5   4      669.53      727.66     43.01 o
   1  -5   4     2994.15     2948.43    125.83 o
   2  -5   4    11378.63    12531.55    377.16 o
   3  -5   4     5698.81     5811.67    173.93 o
   4  -5   4     1648.53     1660.30     75.94 o
   5  -5   4      496.11      482.77     32.56 o
   6  -5   4       69.23       65.49     20.96 o
   7  -5   4      613.84      657.26     71.95 o
   8  -5   4      405.45      340.38     54.93 o
   9  -5   4      108.71       51.95     33.24 o
  -7  -4   4       58.26       69.25     27.04 o
  -6  -4   4      419.35      439.37     52.76 o
  -5  -4   4     1466.03     1422.40     94.58 o
  -4  -4   4     1752.88     1645.92     96.33 o
  -3  -4   4      962.00      964.61     47.16 o
  -2  -4   4       68.75       43.36     12.44 o
  -1  -4   4     1854.04     1837.41     64.00 o
   0  -4   4     9603.93     9972.77    296.83 o
   1  -4   4     8926.71     9349.10    276.32 o
   2  -4   4     8541.17     8863.20    266.36 o
   3  -4   4      713.62      690.13     35.10 o
   4  -4   4      209.92      207.58     14.57 o
   5  -4   4     1432.28     1387.38     75.87 o
   6  -4   4     1314.03     1181.29     85.02 o
   7  -4   4     1131.33     1030.03     88.85 o
   8  -4   4      334.16      361.20     70.10 o
   9  -4   4        3.92       42.72     39.50 o
  -8  -3   4       68.99       92.35     30.43 o
  -7  -3   4      294.03      289.74     39.26 o
  -6  -3   4      556.43      559.04     55.94 o
  -5  -3   4      154.32      140.54     24.23 o
  -4  -3   4        0.61       -0.39     17.35 o
  -3  -3   4      918.53      917.00     44.23 o
  -2  -3   4     8380.20     8333.84    268.32 o
  -1  -3   4    13600.57    13050.12    369.86 o
   0  -3   4     7039.35     6812.16    201.64 o
   1  -3   4     3485.24     3460.94    115.31 o
   2  -3   4     5902.83     6272.10    200.99 o
   3  -3   4     5955.53     5915.05    194.03 o
   4  -3   4     3755.99     3846.85    131.37 o
   5  -3   4     4761.13     4818.60    150.61 o
   6  -3   4     1267.49     1107.69     68.67 o
   7  -3   4       56.31       46.51     19.85 o
   8  -3   4       26.72       39.67     23.03 o
   9  -3   4      106.81       91.12     36.47 o
  -8  -2   4      101.55      103.63     34.12 o
  -7  -2   4      114.50      106.45     25.76 o
  -6  -2   4      107.34      120.60     34.54 o
  -5  -2   4      600.76      627.12     42.94 o
  -4  -2   4     2705.59     2961.75    120.27 o
  -3  -2   4     7715.46     7803.11    235.66 o
  -2  -2   4     5817.35     5772.75    165.68 o
  -1  -2   4      107.89      133.31     17.11 o
   0  -2   4      801.51      834.84     30.66 o
   1  -2   4     2846.70     2650.90     89.91 o
   2  -2   4     8462.04     8046.75    245.96 o
   3  -2   4    12464.54    12718.01    397.85 o
   4  -2   4     5607.07     5806.95    183.21 o
   5  -2   4      205.38      164.65     19.52 o
   6  -2   4        4.97       16.56     15.20 o
   7  -2   4      526.90      500.07     47.82 o
   8  -2   4      334.02      308.50     43.13 o
   9  -2   4      109.15      156.79     43.53 o
  -8  -1   4        0.28       14.71     36.16 o
  -7  -1   4      177.11       83.76     45.66 o
  -6  -1   4      880.64      844.00     68.19 o
  -5  -1   4     2063.57     2115.76     97.79 o
  -4  -1   4     4373.68     4517.25    181.92 o
  -3  -1   4     4049.50     4477.08    160.12 o
  -2  -1   4     1209.78     1157.18     43.89 o
  -1  -1   4     1899.71     1784.47     66.55 o
   0  -1   4     8923.61     8232.82    246.61 o
   1  -1   4    11859.49    11597.79    324.96 o
   2  -1   4     6627.38     6496.83    201.35 o
   3  -1   4     2623.88     2664.25     87.93 o
   4  -1   4        9.95       33.08     13.07 o
   5  -1   4     1581.30     1534.67     71.98 o
   6  -1   4      894.40      900.23     60.02 o
   7  -1   4      709.41      729.39     71.11 o
   8  -1   4      216.07      188.59     28.68 o
   9  -1   4       10.09       31.33     19.81 o
  -9   0   4        7.07       -3.26     27.41 o
  -8   0   4      108.64      113.14     33.34 o
  -7   0   4      546.39      647.66     58.61 o
  -6   0   4     2485.02     2588.02    113.86 o
  -5   0   4     1240.47     1026.35     72.16 o
  -4   0   4     4318.81     4315.70    150.93 o
  -3   0   4     2140.79     2091.82     70.31 o
  -2   0   4     9729.51     9259.91    274.19 o
  -1   0   4    11447.90    10651.36    348.94 o
   0   0   4     9114.69     8828.68    259.12 o
   1   0   4     5602.15     5434.38    178.99 o
   2   0   4      581.50      551.89     32.57 o
   3   0   4     2782.41     2774.55     91.88 o
   4   0   4     7923.06     8386.16    248.47 o
   5   0   4     3681.09     4299.41    170.10 o
   6   0   4     1748.44     1887.84    101.61 o
   7   0   4       59.13       52.27     21.34 o
   8   0   4        2.54        5.70     29.19 o
   9   0   4       32.65      -26.36     26.36 o
  -9   1   4      111.63      142.18     47.84 o
  -8   1   4      184.92      165.45     30.19 o
  -7   1   4      202.84      186.94     25.47 o
  -6   1   4       43.59       51.60     16.81 o
  -5   1   4      244.73      288.52     54.20 o
  -4   1   4     6745.90     7037.53    221.95 o
  -3   1   4    19004.69    19214.09    772.55 o
  -2   1   4     5806.12     5691.23    189.21 o
  -1   1   4     1815.67     1765.72     65.51 o
   0   1   4       14.38       47.57      4.08 o
   1   1   4      204.56      232.96     12.59 o
   2   1   4     5540.67     5303.01    174.05 o
   3   1   4    10802.57    11374.37    333.30 o
   4   1   4     3846.58     3991.37    133.47 o
   5   1   4      373.51      374.84     38.51 o
   6   1   4        5.52       11.28     16.87 o
   7   1   4      131.00      131.16     28.61 o
   8   1   4      149.87      166.28     43.51 o
  -9   2   4       64.51      133.65     41.37 o
  -8   2   4       33.34       33.05     15.33 o
  -7   2   4       98.64      116.31     24.76 o
  -6   2   4     1230.58     1294.26     75.02 o
  -5   2   4     1550.21     1507.14     69.93 o
  -4   2   4     8667.94     8545.19    261.87 o
  -3   2   4     3627.42     3630.77    126.94 o
  -2   2   4       10.73       26.78      6.11 o
  -1   2   4     1194.14     1121.53     41.21 o
   0   2   4     7665.72     7619.27    223.74 o
   1   2   4    13094.05    12865.64    359.53 o
   2   2   4     5050.16     4918.56    160.29 o
   3   2   4     2132.76     2062.12     88.76 o
   4   2   4        0.89        5.48     14.13 o
   5   2   4      512.77      508.60     38.04 o
   6   2   4      768.21      789.93     66.93 o
   7   2   4      473.59      508.75     57.61 o
   8   2   4       86.97       64.93     33.07 o
  -9   3   4        9.50      104.42     39.19 o
  -8   3   4      104.42      129.89     53.91 o
  -7   3   4      687.29      876.00     75.45 o
  -6   3   4     2401.63     2723.26    133.47 o
  -5   3   4     2344.95     2539.24    104.63 o
  -4   3   4      725.36      677.21     35.25 o
  -3   3   4     2042.35     2099.67     69.21 o
  -2   3   4     9687.31     9743.38    286.15 o
  -1   3   4    10007.30     9864.49    290.34 o
   0   3   4    14400.14    15202.96    423.50 o
   1   3   4     5431.26     5220.00    143.35 o
   2   3   4      486.47      440.63     25.91 o
   3   3   4      365.81      339.31     38.76 o
   4   3   4     1889.84     1908.40     87.97 o
   5   3   4     1550.40     1588.73     91.88 o
   6   3   4      646.40      547.62     53.62 o
   7   3   4       40.98       26.43     27.91 o
   8   3   4        7.14       21.48     25.73 o
  -9   4   4      143.27      213.42     56.85 o
  -8   4   4      449.85      576.27     97.55 o
  -7   4   4      592.61      566.23     61.94 o
  -6   4   4      267.17      301.55     31.89 o
  -5   4   4      122.63       64.07     41.37 o
  -4   4   4     1157.44     1064.63     46.65 o
  -3   4   4     7769.71     7324.74    245.58 o
  -2   4   4     3698.36     3528.12    114.75 o
  -1   4   4     8952.05     9368.32    275.20 o
   0   4   4     1100.30      983.44     48.53 o
   1   4   4      899.14      742.78     38.32 o
   2   4   4     2366.12     2332.20    100.00 o
   3   4   4     3288.87     3167.32    116.61 o
   4   4   4     2037.72     1982.78    103.06 o
   5   4   4      585.49      533.46     57.28 o
   6   4   4      125.07      137.00     26.51 o
   7   4   4       38.13       23.78     34.98 o
  -9   5   4       81.84       86.79     59.86 o
  -8   5   4       71.21      118.20     29.98 o
  -7   5   4        9.41       22.06     16.94 o
  -6   5   4     1065.88     1200.26    100.92 o
  -5   5   4     1918.89     2086.52    114.90 o
  -4   5   4     4768.23     4895.25    145.36 o
  -3   5   4     2419.84     2265.79    104.81 o
  -2   5   4      469.62      404.65     24.50 o
  -1   5   4      508.10      592.36     41.91 o
   0   5   4     7245.99     7879.17    236.03 o
   1   5   4     6697.83     6554.54    276.24 o
   2   5   4     3502.03     3601.01    127.43 o
   3   5   4     1530.56     1294.19    104.40 o
   4   5   4       55.05       62.37     29.86 o
   5   5   4       56.76       35.14     15.98 o
   6   5   4      303.89      303.05     53.90 o
   7   5   4      122.35       54.56     32.83 o
  -9   6   4        0.23       10.71     87.25 o
  -8   6   4       62.82       39.27     25.98 o
  -7   6   4      549.10      631.32     68.51 o
  -6   6   4     1714.23     1873.12    143.19 o
  -5   6   4     1170.51     1130.36     70.09 o
  -4   6   4      700.67      692.86     39.11 o
  -3   6   4      648.25      565.90     41.05 o
  -2   6   4     1291.73     1239.44     59.08 o
  -1   6   4     4468.55     4802.38    140.86 o
   0   6   4     4729.79     5024.09    146.16 o
   1   6   4     2122.16     2046.95     93.39 o
   2   6   4      119.23      124.29     20.33 o
   3   6   4      146.17       86.46     25.09 o
   4   6   4      521.09      487.16     50.18 o
   5   6   4      450.10      475.26     55.84 o
   6   6   4      225.96      231.57     44.72 o
  -9   7   4      126.66      136.21     51.22 o
  -8   7   4      401.76      482.78     91.92 o
  -7   7   4      522.30      549.31     75.02 o
  -6   7   4      221.27      234.58     34.01 o
  -5   7   4        8.45       22.59     14.39 o
  -4   7   4      875.08      750.24     49.76 o
  -3   7   4     2152.12     2175.77     93.95 o
  -2   7   4     3077.79     3053.43    120.98 o
  -1   7   4     2342.72     2542.21    104.92 o
   0   7   4      516.39      533.61     36.15 o
   1   7   4       20.34       49.53     17.19 o
   2   7   4      851.05      799.15     60.84 o
   3   7   4      920.90      845.74     66.84 o
   4   7   4      485.12      363.61     47.18 o
   5   7   4      176.88      208.35     38.11 o
  -8   8   4       83.48      109.38     65.90 o
  -7   8   4       56.43       19.61     16.36 o
  -6   8   4       92.69       85.11     21.99 o
  -5   8   4      817.56      718.47     64.38 o
  -4   8   4     2608.00     2746.20    171.09 o
  -3   8   4     1549.01     1760.59    133.31 o
  -2   8   4      473.31      472.66     49.60 o
  -1   8   4        8.78        9.85     12.10 o
   0   8   4      466.37      513.79     43.29 o
   1   8   4     1902.54     1926.59    110.54 o
   2   8   4     1360.07     1266.96     98.13 o
   3   8   4      753.03      832.58     72.11 o
   4   8   4       59.90       86.79     23.26 o
  -8   9   4       64.12       69.82     46.26 o
  -7   9   4      304.04      339.92     61.98 o
  -6   9   4      921.51      813.11     84.13 o
  -5   9   4      692.95      585.83     71.31 o
  -4   9   4      304.85      265.10     45.46 o
  -3   9   4       67.10       57.39     30.83 o
  -2   9   4      496.05      520.04     68.91 o
  -1   9   4      780.97      917.93     93.07 o
   0   9   4     1245.37     1290.01    108.17 o
   1   9   4      877.55      835.39     72.49 o
   2   9   4       35.44       14.93     27.31 o
   3   9   4       16.47       43.90     37.16 o
  -7  10   4      267.05      201.43     70.77 o
  -6  10   4      177.38      194.92     65.63 o
  -5  10   4       14.09       42.99     22.38 o
  -4  10   4      286.59      294.20     60.29 o
  -3  10   4      638.46      673.75     78.33 o
  -2  10   4      989.96     1192.59    125.16 o
  -1  10   4      596.41      481.43     92.74 o
   0  10   4      246.47      259.35     50.67 o
   1  10   4        3.52       53.46     81.05 o
   2  10   4       94.38      107.14     99.29 o
  -6  11   4       23.43       32.32     52.65 o
  -5  11   4      268.96      325.23     55.19 o
  -4  11   4      725.55      409.90    177.95 o
  -3  11   4      546.76      579.98     94.55 o
  -2  11   4      240.17      273.92     60.15 o
  -1  11   4       51.72       71.11     28.71 o
   0  11   4       80.79       76.59     48.03 o
   1  11   4      273.47      267.38    139.25 o
  -1 -11   5      208.08      223.74     67.32 o
   0 -11   5       25.32        4.54     34.88 o
   1 -11   5      115.11      180.85     44.50 o
   2 -11   5      456.51      404.12     65.56 o
   3 -11   5     1033.44      947.53    176.94 o
   4 -11   5      429.37      370.53     63.87 o
   5 -11   5      109.38       65.93     23.24 o
   6 -11   5        0.37       67.73     40.64 o
  -2 -10   5       29.70       10.41     81.35 o
  -1 -10   5      100.25       29.03     30.41 o
   0 -10   5      512.50      538.43     71.88 o
   1 -10   5      927.69      798.65     83.04 o
   2 -10   5      695.05      690.06     90.27 o
   3 -10   5      488.82      561.10     99.33 o
   4 -10   5        1.80       12.20     22.19 o
   5 -10   5       97.62       76.83     39.11 o
   6 -10   5      361.42      296.63     52.81 o
   7 -10   5      218.93      224.25     67.53 o
  -3  -9   5       29.51       25.75     17.72 o
  -2  -9   5      386.42      500.66     57.60 o
  -1  -9   5     1222.91     1189.00    125.74 o
   0  -9   5      878.03      956.96    126.36 o
   1  -9   5     1195.75     1158.88    122.10 o
   2  -9   5      170.38      179.84     25.34 o
   3  -9   5      123.61      141.44     23.50 o
   4  -9   5      910.54      854.17     65.96 o
   5  -9   5      929.74      801.31     71.48 o
   6  -9   5      388.95      311.73     52.53 o
   7  -9   5      102.93       85.00     32.44 o
  -4  -8   5      126.07       79.78     34.81 o
  -3  -8   5      471.51      588.13     68.42 o
  -2  -8   5     2501.71     2253.89    273.86 o
  -1  -8   5     1232.39     1249.33     84.25 o
   0  -8   5      666.95      661.72     51.15 o
   1  -8   5       42.04       49.38     11.06 o
   2  -8   5      864.95      849.86     86.40 o
   3  -8   5     2675.55     2751.90    185.74 o
   4  -8   5     1882.39     1966.79    112.78 o
   5  -8   5      872.25      721.04     61.72 o
   6  -8   5       20.48       27.47     15.11 o
   7  -8   5       31.88       15.21     29.33 o
   8  -8   5      200.79      159.05     69.40 o
  -5  -7   5      250.20      247.08     43.32 o
  -4  -7   5      445.14      399.47     69.90 o
  -3  -7   5      662.63      606.38     57.65 o
  -2  -7   5      112.08       59.71     25.11 o
  -1  -7   5      475.26      460.47     38.62 o
   0  -7   5     1191.51     1111.12     69.37 o
   1  -7   5     4053.07     4181.91    162.16 o
   2  -7   5     3491.11     3584.42    139.06 o
   3  -7   5     2180.72     2285.13    107.99 o
   4  -7   5       97.34       71.04     13.09 o
   5  -7   5       60.41       66.09     11.64 o
   6  -7   5      354.77      374.36     42.47 o
   7  -7   5      503.62      245.86     80.49 o
   8  -7   5      312.84      300.11     63.10 o
  -6  -6   5      155.25      161.30     51.31 o
  -5  -6   5      374.89      379.66     49.19 o
  -4  -6   5      112.11      209.50     36.57 o
  -3  -6   5       17.73       10.71     12.01 o
  -2  -6   5     1255.72     1230.43     70.70 o
  -1  -6   5     2928.14     3155.43    116.76 o
   0  -6   5     5409.24     5862.18    173.77 o
   1  -6   5     3874.80     4009.91    132.44 o
   2  -6   5      193.07      206.52     16.67 o
   3  -6   5      407.53      403.97     29.64 o
   4  -6   5     1464.00     1538.74     74.90 o
   5  -6   5     2194.37     2235.44    102.39 o
   6  -6   5     1119.08     1006.91     77.58 o
   7  -6   5      539.60      621.12     90.03 o
   8  -6   5       30.96       54.89     21.59 o
   9  -6   5       45.86      -24.13     28.67 o
  -7  -5   5       89.63      115.71     41.29 o
  -6  -5   5       50.27       74.97     24.36 o
  -5  -5   5        8.35      -31.35     38.15 o
  -4  -5   5      255.58      295.83     29.54 o
  -3  -5   5     1636.32     1513.42     87.01 o
  -2  -5   5     5638.73     5858.53    208.74 o
  -1  -5   5     5086.66     5280.00    152.93 o
   0  -5   5     1245.67     1224.98     53.87 o
   1  -5   5      246.72      247.35     18.56 o
   2  -5   5     4852.85     5021.73    161.30 o
   3  -5   5     3618.45     3565.73    122.81 o
   4  -5   5     2648.16     2562.63    103.44 o
   5  -5   5     2503.91     2677.08    114.61 o
   6  -5   5      293.73      292.41     27.62 o
   7  -5   5       44.19       30.27     20.70 o
   8  -5   5      196.59      180.12     39.79 o
   9  -5   5      183.23      192.32     51.73 o
  -7  -4   5        2.47       39.08     31.84 o
  -6  -4   5       62.18       21.38     23.14 o
  -5  -4   5      954.43     1029.43     71.27 o
  -4  -4   5     1788.13     1751.35    101.09 o
  -3  -4   5     2323.81     2523.94    102.23 o
  -2  -4   5     3344.51     3444.83    118.73 o
  -1  -4   5      207.46      185.50     12.13 o
   0  -4   5      321.82      265.49     20.92 o
   1  -4   5    10051.96     9988.83    295.86 o
   2  -4   5     5430.88     5395.36    155.53 o
   3  -4   5     4323.82     4258.07    146.49 o
   4  -4   5      722.85      618.56     41.12 o
   5  -4   5       19.93       39.45     15.68 o
   6  -4   5      277.76      264.62     23.12 o
   7  -4   5      940.81      843.06     71.16 o
   8  -4   5      571.79      495.17     92.78 o
   9  -4   5       90.08      167.46     49.40 o
  -8  -3   5       18.16       43.98     35.13 o
  -7  -3   5      179.02      229.99     37.32 o
  -6  -3   5      311.36      277.43     37.16 o
  -5  -3   5     1371.33     1411.64     93.19 o
  -4  -3   5      629.55      706.58     42.35 o
  -3  -3   5      493.21      513.43     33.86 o
  -2  -3   5     2558.56     2574.79     85.45 o
  -1  -3   5     9553.22     9130.67    397.64 o
   0  -3   5    17298.40    17683.40    575.30 o
   1  -3   5    12049.59    12213.74    358.19 o
   2  -3   5      157.08      147.00     10.97 o
   3  -3   5       10.57       -1.87      7.07 o
   4  -3   5      816.18      890.66     59.24 o
   5  -3   5     3261.36     3362.88    123.08 o
   6  -3   5     1788.01     1672.12    114.23 o
   7  -3   5      797.84      793.72     65.39 o
   8  -3   5       49.45       52.34     32.00 o
   9  -3   5       28.33       84.69     30.32 o
  -8  -2   5      155.65      149.28     32.93 o
  -7  -2   5      277.53      297.21     42.11 o
  -6  -2   5      334.28      319.46     42.04 o
  -5  -2   5       15.70       27.64     15.14 o
  -4  -2   5      638.12      591.41     45.03 o
  -3  -2   5     2818.85     2735.08     92.37 o
  -2  -2   5    14696.48    14824.66    454.82 o
  -1  -2   5     6308.44     6187.79    196.64 o
   0  -2   5     3596.10     3470.59    115.80 o
   1  -2   5      119.06      122.18     15.83 o
   2  -2   5     3081.12     3004.38    103.85 o
   3  -2   5     6237.01     6435.23    190.05 o
   4  -2   5     3456.09     3424.13    114.33 o
   5  -2   5     2239.07     2151.77     95.75 o
   6  -2   5      423.51      437.87     36.26 o
   7  -2   5       12.30      -15.49     18.39 o
   8  -2   5      102.89       57.07     26.38 o
   9  -2   5      103.33      144.88     42.16 o
  -8  -1   5       78.60       65.82     27.16 o
  -7  -1   5       10.17       17.28     51.11 o
  -6  -1   5       50.08       35.85     23.04 o
  -5  -1   5     1868.04     1995.49     91.44 o
  -4  -1   5     6006.39     6467.39    193.58 o
  -3  -1   5     7150.78     7096.55    220.82 o
  -2  -1   5     3946.67     3828.77    126.80 o
  -1  -1   5      772.97      664.07     25.71 o
   0  -1   5     2024.70     2268.23     79.88 o
   1  -1   5     8061.09     8085.63    240.78 o
   2  -1   5     7916.52     8598.62    254.81 o
   3  -1   5     9065.33     9211.79    274.60 o
   4  -1   5      451.42      420.14     26.77 o
   5  -1   5       14.65       57.87     21.39 o
   6  -1   5      169.90      182.89     27.71 o
   7  -1   5      712.71      804.27     64.52 o
   8  -1   5      350.47      349.66     60.07 o
   9  -1   5       69.86       38.72     15.28 o
  -9   0   5        9.39       56.54     39.95 o
  -8   0   5        2.60       -2.71     19.81 o
  -7   0   5      150.73      203.24     25.71 o
  -6   0   5      342.96      461.29     43.52 o
  -5   0   5     3308.43     3591.70    129.78 o
  -4   0   5     4900.39     5331.20    161.14 o
  -3   0   5     3496.20     3821.00    147.94 o
  -2   0   5     3128.33     3021.86    100.83 o
  -1   0   5     7256.42     7504.63    221.33 o
   0   0   5     9276.13     8859.19    261.45 o
   1   0   5    27605.90    28006.72    783.20 o
   2   0   5     6639.20     7134.34    231.40 o
   3   0   5      799.68      756.91     39.14 o
   4   0   5      333.02      318.30     21.69 o
   5   0   5     2227.10     2322.77    101.44 o
   6   0   5     1470.82     1598.52    100.48 o
   7   0   5      629.51      679.74     63.62 o
   8   0   5       90.69      114.41     29.24 o
   9   0   5        0.44      -13.25     34.28 o
  -9   1   5       57.53       97.51     32.07 o
  -8   1   5      221.40      235.11     36.48 o
  -7   1   5      548.70      643.82     55.85 o
  -6   1   5      651.27      785.16     59.66 o
  -5   1   5      248.15      261.84     22.95 o
  -4   1   5     3320.35     3384.21    112.27 o
  -3   1   5     4578.50     4514.68    160.50 o
  -2   1   5    15729.10    15786.73    441.24 o
  -1   1   5     5952.00     5758.11    186.74 o
   0   1   5     3511.45     3791.32    140.95 o
   1   1   5     1799.41     1706.01     64.54 o
   2   1   5      525.59      457.34     20.60 o
   3   1   5     6769.04     6942.69    193.38 o
   4   1   5     2109.42     2159.32    102.04 o
   5   1   5     1674.20     1767.26     98.58 o
   6   1   5      437.53      491.61     43.32 o
   7   1   5        0.96        8.82     33.65 o
   8   1   5       24.54       51.02     21.66 o
  -9   2   5      110.80      247.81    100.64 o
  -8   2   5      179.31      156.08     40.68 o
  -7   2   5       32.68       34.65     17.66 o
  -6   2   5       93.25       74.28     19.46 o
  -5   2   5     1574.29     1561.22     72.73 o
  -4   2   5     5281.51     5111.83    172.98 o
  -3   2   5    13022.70    12898.33    399.42 o
  -2   2   5     2571.43     2503.49     83.03 o
  -1   2   5      913.02      893.18     34.32 o
   0   2   5     2940.82     2922.94     97.78 o
   1   2   5     9534.71     9236.18    273.94 o
   2   2   5     6857.05     6724.82    189.29 o
   3   2   5     5226.09     5223.40    161.22 o
   4   2   5     1831.75     1740.04     81.95 o
   5   2   5       54.16       16.24     24.36 o
   6   2   5       51.69      104.80     24.15 o
   7   2   5      457.06      567.76     60.14 o
   8   2   5      116.41       75.59     37.43 o
  -9   3   5       19.57      -14.40     58.73 o
  -8   3   5        0.18       18.07     54.45 o
  -7   3   5      166.53      122.80     23.57 o
  -6   3   5     1170.69     1169.36     74.04 o
  -5   3   5     3584.61     3706.07    132.75 o
  -4   3   5     4864.64     4763.19    157.54 o
  -3   3   5     2940.73     3074.06    100.16 o
  -2   3   5      374.08      337.05     26.96 o
  -1   3   5     3684.25     3729.01    122.80 o
   0   3   5     7166.10     6330.72    197.84 o
   1   3   5     9648.76     9422.83    278.19 o
   2   3   5     2920.75     2673.70     96.42 o
   3   3   5      627.76      491.88     37.60 o
   4   3   5      167.75      133.06     17.68 o
   5   3   5      748.07      693.12     56.46 o
   6   3   5     1010.66     1050.56     81.89 o
   7   3   5      152.84       87.45     56.97 o
   8   3   5       30.17       30.35     26.20 o
  -9   4   5       29.38       13.84     37.46 o
  -8   4   5      198.09      262.65     47.44 o
  -7   4   5      695.97      761.77     84.29 o
  -6   4   5     1284.97     1569.00    144.68 o
  -5   4   5      426.82      388.45     31.10 o
  -4   4   5       47.71       63.67     11.01 o
  -3   4   5     1091.97     1066.29     46.68 o
  -2   4   5     4837.92     5111.73    145.62 o
  -1   4   5    10696.25    10689.91    316.33 o
   0   4   5     2705.98     2785.98     92.31 o
   1   4   5      677.79      613.54     37.69 o
   2   4   5       42.34       43.30      9.53 o
   3   4   5      712.64      686.82     40.60 o
   4   4   5     1322.57     1348.48     81.94 o
   5   4   5     1213.14     1151.25     80.06 o
   6   4   5      508.02      420.38     66.36 o
   7   4   5        6.85       52.16     24.91 o
  -9   5   5      110.68      180.41     44.10 o
  -8   5   5      215.44      283.65     47.50 o
  -7   5   5      150.02      181.06     28.10 o
  -6   5   5       10.28       25.37     15.57 o
  -5   5   5      465.82      458.86     30.25 o
  -4   5   5     4334.45     4365.53    132.88 o
  -3   5   5     7388.69     7354.82    221.75 o
  -2   5   5     6817.78     7469.40    220.51 o
  -1   5   5     1181.27     1243.98     54.53 o
   0   5   5      486.17      436.77     27.31 o
   1   5   5     2796.53     2759.91    110.82 o
   2   5   5     2234.86     2212.53    100.81 o
   3   5   5     2353.99     2332.81    128.75 o
   4   5   5      738.86      711.34     62.63 o
   5   5   5      103.39       84.50     42.93 o
   6   5   5       93.24       15.53     27.22 o
  -9   6   5       34.99       77.43     58.53 o
  -8   6   5       16.65       26.17     56.50 o
  -7   6   5      109.35      103.36     27.81 o
  -6   6   5     1013.52      988.02     81.81 o
  -5   6   5     2204.04     2185.85    105.22 o
  -4   6   5     1810.96     1734.61     79.56 o
  -3   6   5     1468.71     1444.12     73.97 o
  -2   6   5       52.37       49.03     15.02 o
  -1   6   5     1530.35     1520.66     70.58 o
   0   6   5     2596.02     2366.36    111.61 o
   1   6   5     3729.05     3640.18    134.59 o
   2   6   5     1176.55     1056.87     68.88 o
   3   6   5      261.27      256.71     33.13 o
   4   6   5       15.09       13.31     20.93 o
   5   6   5      217.94      194.51     37.85 o
   6   6   5      218.81      185.55     46.80 o
  -9   7   5       20.87       39.62     74.37 o
  -8   7   5      159.99      198.23     46.37 o
  -7   7   5      615.82      711.65     76.34 o
  -6   7   5      902.42      922.59     84.40 o
  -5   7   5      578.27      557.06     46.66 o
  -4   7   5       16.46       14.06      9.67 o
  -3   7   5      531.00      528.74     35.83 o
  -2   7   5     2217.42     2280.42    100.60 o
  -1   7   5     3239.61     3515.17    137.61 o
   0   7   5     2013.04     2214.17    105.57 o
   1   7   5      429.53      342.66     37.18 o
   2   7   5        5.86      -18.47     18.47 o
   3   7   5      160.22      149.47     30.49 o
   4   7   5      374.10      390.94     53.22 o
   5   7   5      269.25      211.55     42.63 o
  -8   8   5      133.17      147.83     61.50 o
  -7   8   5      283.46      380.89     55.75 o
  -6   8   5       31.57       28.66     28.87 o
  -5   8   5       97.76      119.22     19.32 o
  -4   8   5     1317.09     1274.30     84.72 o
  -3   8   5     2458.43     2426.18    150.53 o
  -2   8   5     1762.17     1744.24    120.49 o
  -1   8   5     1185.58     1095.74    109.53 o
   0   8   5      247.17      200.14     30.24 o
   1   8   5      335.89      274.79     33.32 o
   2   8   5      632.00      631.82     65.40 o
   3   8   5      850.18      890.85     77.22 o
   4   8   5      244.14      279.66     45.55 o
  -8   9   5       16.69       43.04     34.89 o
  -7   9   5       59.22       76.92     32.14 o
  -6   9   5      564.34      463.77     82.42 o
  -5   9   5     1061.44      954.52     89.08 o
  -4   9   5     1153.05      965.69    117.06 o
  -3   9   5      297.16      248.97     48.81 o
  -2   9   5        1.47       37.41     45.88 o
  -1   9   5      109.16       41.72     23.64 o
   0   9   5      952.01      955.45     92.28 o
   1   9   5      947.17      979.94     93.12 o
   2   9   5      355.20      377.45     49.69 o
   3   9   5       73.52       85.87     44.14 o
  -7  10   5      243.03      190.08     74.48 o
  -6  10   5      347.60      519.90    118.79 o
  -5  10   5      283.07      319.36     55.19 o
  -4  10   5       10.81       48.99     24.76 o
  -3  10   5      184.73      128.55     32.76 o
  -2  10   5      549.32      676.89     72.59 o
  -1  10   5      897.98      959.55    102.62 o
   0  10   5      736.74      777.75    100.28 o
   1  10   5      239.30      244.62     53.55 o
   2  10   5        2.46       25.51     25.41 o
  -6  11   5       42.20       41.73     56.82 o
  -5  11   5        9.64        9.85     23.78 o
  -4  11   5      287.41      305.25     72.99 o
  -3  11   5      462.50      366.40     70.22 o
  -2  11   5      439.59      508.11     82.87 o
  -1  11   5      328.53      411.01     68.35 o
   0  11   5       29.55       -3.65     35.06 o
   0 -11   6      293.22      322.21    101.29 o
   1 -11   6       98.00       77.47     27.09 o
   2 -11   6       89.53      113.52     44.37 o
   3 -11   6      596.37      563.58     87.15 o
   4 -11   6      523.95      478.71     76.32 o
   5 -11   6      494.23      317.34     66.91 o
  -2 -10   6      189.37      209.75     49.35 o
  -1 -10   6       28.27        6.52     33.45 o
   0 -10   6       67.70       69.57     25.45 o
   1 -10   6      346.05      327.34     62.68 o
   2 -10   6     1050.07     1065.15    113.08 o
   3 -10   6     1123.02     1045.99    151.11 o
   4 -10   6      453.87      454.19     62.96 o
   5 -10   6       15.68        3.65     26.86 o
   6 -10   6       37.88       23.67     14.38 o
  -3  -9   6       54.97       66.60     33.42 o
  -2  -9   6       48.66       73.20     21.16 o
  -1  -9   6      260.01      268.57     39.75 o
   0  -9   6      944.89      974.29    120.33 o
   1  -9   6     1927.35     1796.60    231.50 o
   2  -9   6     1199.54     1065.74     92.07 o
   3  -9   6      226.12      205.05     28.53 o
   4  -9   6       56.91      112.20     22.87 o
   5  -9   6      515.41      488.98     56.03 o
   6  -9   6      286.66      240.83     37.27 o
   7  -9   6      273.72      231.45     50.94 o
  -4  -8   6       39.11       14.13     36.03 o
  -3  -8   6       94.22      124.69     26.09 o
  -2  -8   6      769.28      871.52     86.84 o
  -1  -8   6     1314.76     1351.86     98.59 o
   0  -8   6     1792.58     1675.05     94.76 o
   1  -8   6     1024.14      896.29     67.14 o
   2  -8   6        1.21        6.97      7.62 o
   3  -8   6     1075.75     1022.69     67.85 o
   4  -8   6     1985.57     2033.29    115.75 o
   5  -8   6     1245.31     1060.91     81.18 o
   6  -8   6      514.19      471.55     60.11 o
   7  -8   6       84.56       80.86     35.08 o
   8  -8   6        6.23      -10.30     30.26 o
  -5  -7   6       47.89       79.60     37.62 o
  -4  -7   6      483.28      546.38     68.52 o
  -3  -7   6     1324.56     1253.34     95.82 o
  -2  -7   6      531.37      590.49     62.39 o
  -1  -7   6      438.85      393.33     33.21 o
   0  -7   6       70.61       43.30     15.35 o
   1  -7   6      958.73     1038.47     72.06 o
   2  -7   6     3023.17     3102.57    120.74 o
   3  -7   6     3637.10     3859.70    152.81 o
   4  -7   6     1480.92     1413.78     89.05 o
   5  -7   6      162.46      173.94     21.90 o
   6  -7   6        0.67      -11.51     11.51 o
   7  -7   6      126.59       93.06     31.58 o
   8  -7   6      222.19      272.20     54.58 o
  -6  -6   6      152.01      183.86     39.05 o
  -5  -6   6      264.49      281.83     49.30 o
  -4  -6   6      857.17      942.97     72.21 o
  -3  -6   6      358.08      343.93     48.37 o
  -2  -6   6       82.51       55.91     22.49 o
  -1  -6   6      531.48      522.44     30.84 o
   0  -6   6     3699.16     3825.71    141.00 o
   1  -6   6     7170.48     6976.50    414.54 o
   2  -6   6     2822.92     2828.58    138.34 o
   3  -6   6      386.61      370.39     28.43 o
   4  -6   6       98.28      112.45     14.06 o
   5  -6   6      636.65      540.49     43.54 o
   6  -6   6     1048.77      943.55     67.94 o
   7  -6   6      698.58      763.51     75.43 o
   8  -6   6      252.41      176.17     70.37 o
   9  -6   6        6.32       82.92     37.00 o
  -7  -5   6      115.00       95.60     32.60 o
  -6  -5   6      226.53      249.72     39.12 o
  -5  -5   6      387.84      397.77     47.91 o
  -4  -5   6       30.14       43.31     24.77 o
  -3  -5   6      313.29      284.23     26.88 o
  -2  -5   6     2270.03     2341.26    104.23 o
  -1  -5   6     6294.50     6280.09    184.50 o
   0  -5   6     6735.81     7193.79    218.65 o
   1  -5   6     2347.65     2034.59     87.06 o
   2  -5   6        1.06       21.43      6.09 o
   3  -5   6      663.04      729.44     45.14 o
   4  -5   6     2165.61     2147.72     96.53 o
   5  -5   6     2546.63     2576.40    104.76 o
   6  -5   6      861.10      851.35     67.07 o
   7  -5   6      171.03      170.76     32.77 o
   8  -5   6       47.06      113.49     33.97 o
   9  -5   6       44.17       67.17     71.38 o
  -7  -4   6       80.31       54.66     34.29 o
  -6  -4   6        9.63       47.92     29.21 o
  -5  -4   6       28.39       64.14     19.85 o
  -4  -4   6      896.19      806.09     54.98 o
  -3  -4   6     1648.70     1713.74     80.73 o
  -2  -4   6     4940.08     5066.38    151.40 o
  -1  -4   6     3974.65     4181.12    140.31 o
   0  -4   6      527.39      517.24     27.24 o
   1  -4   6     1760.30     1929.18     66.94 o
   2  -4   6     3917.78     3528.92    117.50 o
   3  -4   6     3799.72     3790.19    127.73 o
   4  -4   6     2988.29     3261.57    131.03 o
   5  -4   6     1294.75     1206.69     70.07 o
   6  -4   6       80.74       65.01     18.04 o
   7  -4   6       57.13       40.87     17.47 o
   8  -4   6      314.29      305.99     47.58 o
   9  -4   6      109.92      111.18     29.75 o
  -8  -3   6        2.50       19.26     47.56 o
  -7  -3   6       18.40      -28.68     34.90 o
  -6  -3   6      327.71      316.31     40.77 o
  -5  -3   6     1114.38      992.10     83.19 o
  -4  -3   6     1673.61     1718.81    103.71 o
  -3  -3   6     2179.98     2149.55    111.50 o
  -2  -3   6      462.69      428.69     26.62 o
  -1  -3   6     1054.02      906.44     45.03 o
   0  -3   6    17025.98    17248.86    526.94 o
   1  -3   6    16518.99    15061.54    558.94 o
   2  -3   6     6435.86     6248.10    188.79 o
   3  -3   6     2776.51     2648.06     90.75 o
   4  -3   6       87.39       74.68      8.93 o
   5  -3   6      525.21      494.43     39.51 o
   6  -3   6      872.33      778.25     54.31 o
   7  -3   6     1004.25      959.90     71.24 o
   8  -3   6      144.94      181.49     30.92 o
   9  -3   6        9.15       54.19     52.72 o
  -8  -2   6       70.32       16.37     16.54 o
  -7  -2   6      223.71      156.70     61.96 o
  -6  -2   6      688.56      683.91     81.88 o
  -5  -2   6     1162.11     1086.61     71.44 o
  -4  -2   6      157.67      142.78     20.29 o
  -3  -2   6      276.15      284.06     19.83 o
  -2  -2   6     5366.36     5562.94    165.31 o
  -1  -2   6     9622.03     9422.32    282.44 o
   0  -2   6    11120.41    10022.11    337.08 o
   1  -2   6     6212.63     6377.23    239.98 o
   2  -2   6       14.09       21.33      7.74 o
   3  -2   6     1613.17     1634.53     56.92 o
   4  -2   6     2418.21     2575.45     99.48 o
   5  -2   6     3091.61     3102.08    122.37 o
   6  -2   6     1038.27     1115.70     72.89 o
   7  -2   6      416.45      484.95     48.05 o
   8  -2   6        0.16       -3.43     22.62 o
   9  -2   6       21.87      -35.03     37.57 o
  -8  -1   6      196.96      216.00     40.43 o
  -7  -1   6      249.60      291.19     43.11 o
  -6  -1   6       93.01      103.47     22.00 o
  -5  -1   6       64.99      116.49     28.70 o
  -4  -1   6     1617.31     1628.19     76.13 o
  -3  -1   6     2779.14     3005.78     98.88 o
  -2  -1   6    10397.99    10559.13    344.89 o
  -1  -1   6     8252.70     8008.04    238.58 o
   0  -1   6     1343.10     1422.00     52.06 o
   1  -1   6      448.73      432.11     17.86 o
   2  -1   6     6864.55     7227.90    219.46 o
   3  -1   6     6264.53     6652.00    192.34 o
   4  -1   6     2089.99     2149.72    114.52 o
   5  -1   6     1029.09      998.22     57.47 o
   6  -1   6      136.34      175.98     24.81 o
   7  -1   6       45.27       67.38     32.07 o
   8  -1   6      220.10      210.89     36.61 o
   9  -1   6       83.60       94.46     26.47 o
  -9   0   6       55.52       60.33     30.95 o
  -8   0   6       29.49       27.03     23.94 o
  -7   0   6       14.10        2.62     14.57 o
  -6   0   6       44.41       56.41     22.26 o
  -5   0   6     2238.94     2389.22    103.11 o
  -4   0   6     3734.76     3291.12    192.88 o
  -3   0   6     4368.88     4317.84    136.61 o
  -2   0   6      647.64      567.04     24.78 o
  -1   0   6        9.18       12.30      6.18 o
   0   0   6     7945.89     7379.40    218.17 o
   1   0   6    13262.89    12170.94    338.77 o
   2   0   6    16312.42    17301.50    573.86 o
   3   0   6     3106.14     3330.72    111.03 o
   4   0   6     1318.07     1314.93     61.76 o
   5   0   6      231.82      272.23     30.99 o
   6   0   6      309.21      333.16     36.80 o
   7   0   6      690.71      742.69     70.11 o
   8   0   6      193.14      217.47     42.80 o
  -9   1   6        5.63       10.34     28.06 o
  -8   1   6      156.79      150.66     28.38 o
  -7   1   6      346.56      406.32     42.94 o
  -6   1   6     1922.30     1991.52    102.23 o
  -5   1   6     1907.20     1798.28     81.81 o
  -4   1   6      297.11      304.46     20.01 o
  -3   1   6      197.37      171.99     12.74 o
  -2   1   6     8184.87     8531.74    252.43 o
  -1   1   6     8687.03     8564.11    252.26 o
   0   1   6    13377.40    12504.60    349.20 o
   1   1   6    15424.96    15442.64    439.42 o
   2   1   6       52.84      100.68     10.51 o
   3   1   6      700.50      597.41     36.95 o
   4   1   6     1258.27     1149.42     55.28 o
   5   1   6     1388.12     1310.10     76.80 o
   6   1   6      747.31      868.65     68.47 o
   7   1   6      269.81      348.23     47.41 o
   8   1   6        7.83      -21.62     21.62 o
  -9   2   6      110.03      116.26     62.67 o
  -8   2   6      214.52      208.01     35.11 o
  -7   2   6      399.99      438.41     47.83 o
  -6   2   6      719.65      691.36     53.90 o
  -5   2   6        9.74        6.53     12.44 o
  -4   2   6     1159.99     1069.11     48.18 o
  -3   2   6     2980.34     2885.21     94.15 o
  -2   2   6    12253.90    12133.38    358.10 o
  -1   2   6     8273.70     8519.96    250.12 o
   0   2   6      189.94      166.47      8.97 o
   1   2   6      157.86      161.46     11.88 o
   2   2   6     4244.52     4296.86    153.35 o
   3   2   6     4020.85     3836.57    128.64 o
   4   2   6     3057.59     3090.13    113.21 o
   5   2   6     1108.97     1055.50     70.01 o
   6   2   6       86.35      132.34     19.97 o
   7   2   6       41.36       69.01     31.60 o
   8   2   6       83.72       55.76     44.34 o
  -9   3   6       83.52      114.60     58.46 o
  -8   3   6       48.58        4.31     29.65 o
  -7   3   6       65.45       95.46     29.86 o
  -6   3   6      232.97      256.28     22.72 o
  -5   3   6     1753.73     1793.73     82.28 o
  -4   3   6     5575.84     5546.90    168.75 o
  -3   3   6     6777.14     6929.71    201.02 o
  -2   3   6     1802.42     1883.51     62.46 o
  -1   3   6      119.49      133.54      8.97 o
   0   3   6     3127.68     3168.33    102.94 o
   1   3   6     6879.21     6917.68    193.15 o
   2   3   6     3456.95     3583.00    120.22 o
   3   3   6     2512.83     2463.06    100.97 o
   4   3   6      535.98      454.23     33.18 o
   5   3   6       76.32       65.32     21.67 o
   6   3   6      331.42      374.11     45.72 o
   7   3   6      235.66      224.85     44.14 o
  -9   4   6        0.17        1.54     33.17 o
  -8   4   6       42.49       25.92     42.17 o
  -7   4   6      368.05      378.06     50.04 o
  -6   4   6     1311.38     1468.47     94.57 o
  -5   4   6     1470.52     1528.94     72.23 o
  -4   4   6      655.73      624.07     47.47 o
  -3   4   6     1066.47     1175.15     51.51 o
  -2   4   6     3361.43     3324.56    108.37 o
  -1   4   6     6356.15     5894.41    169.80 o
   0   4   6     6152.21     5827.47    163.60 o
   1   4   6     4357.01     4571.01    156.84 o
   2   4   6     1322.17     1195.13     57.29 o
   3   4   6       22.72       16.59     12.48 o
   4   4   6       30.53       12.75     34.89 o
   5   4   6      793.41      777.40     63.75 o
   6   4   6      260.71      340.44     45.28 o
   7   4   6      128.23       70.99     33.46 o
  -9   5   6       79.16       98.93     49.23 o
  -8   5   6      259.35      218.25     73.08 o
  -7   5   6      458.39      515.83     70.41 o
  -6   5   6      623.40      449.16     53.16 o
  -5   5   6       37.16       58.86      9.11 o
  -4   5   6      435.90      486.72     27.99 o
  -3   5   6     4691.82     4883.78    156.59 o
  -2   5   6     9991.81    10433.74    311.07 o
  -1   5   6     7067.96     7074.44    214.53 o
   0   5   6      444.50      365.15     23.17 o
   1   5   6        1.74       -8.87     12.82 o
   2   5   6      468.82      441.08     38.06 o
   3   5   6     1207.11     1055.47     76.32 o
   4   5   6     1779.17     1726.26    100.28 o
   5   5   6      383.69      356.65     51.29 o
   6   5   6       19.79       58.74     55.68 o
  -9   6   6       75.44      133.58     71.48 o
  -8   6   6      129.03      160.71     40.15 o
  -7   6   6       34.66       48.64     23.88 o
  -6   6   6      153.13      155.93     30.58 o
  -5   6   6      804.42      838.14     55.93 o
  -4   6   6     2154.32     2286.34     88.37 o
  -3   6   6     4303.84     4769.34    168.05 o
  -2   6   6      798.66      843.87     48.41 o
  -1   6   6       50.88       62.69     15.76 o
   0   6   6     1234.17     1114.78     88.84 o
   1   6   6     2503.70     2348.30     94.24 o
   2   6   6     2095.82     2103.86    107.46 o
   3   6   6      901.55      720.28     82.66 o
   4   6   6      381.23      359.33     43.92 o
   5   6   6        1.34       12.10     33.69 o
   6   6   6       30.20       -8.19     23.51 o
  -8   7   6       10.90       37.98     42.84 o
  -7   7   6      196.61      174.04     36.05 o
  -6   7   6      980.18     1008.74     93.20 o
  -5   7   6      971.02      977.11     66.99 o
  -4   7   6     1000.74      898.64     59.23 o
  -3   7   6      172.40      194.32     21.24 o
  -2   7   6      555.59      486.32     33.12 o
  -1   7   6     2009.41     1881.85    124.58 o
   0   7   6     2242.02     2273.57    105.92 o
   1   7   6     1363.62     1192.82     80.73 o
   2   7   6      489.63      442.74     46.10 o
   3   7   6       29.28       80.58     24.16 o
   4   7   6       53.31       25.43     19.71 o
   5   7   6      147.47      118.39     39.51 o
  -8   8   6      114.85       92.07     37.56 o
  -7   8   6      314.82      345.60     54.11 o
  -6   8   6      393.70      296.13     43.43 o
  -5   8   6      173.91      179.96     27.58 o
  -4   8   6       85.03       48.99     16.45 o
  -3   8   6     1033.21     1002.84     67.24 o
  -2   8   6     1519.95     1604.45    102.93 o
  -1   8   6     2959.91     2939.51    181.69 o
   0   8   6      831.71      698.31     91.48 o
   1   8   6      147.92      108.15     42.63 o
   2   8   6       64.15       83.60     28.32 o
   3   8   6      274.05      322.45     46.35 o
   4   8   6      285.72      239.77     43.33 o
  -7   9   6       42.67       39.64     33.51 o
  -6   9   6       68.31       10.34     22.80 o
  -5   9   6      422.74      351.65     46.00 o
  -4   9   6     1009.39      951.60     93.17 o
  -3   9   6      986.51      983.55     93.82 o
  -2   9   6      441.73      494.47     58.48 o
  -1   9   6      103.17      109.63     25.08 o
   0   9   6      261.78      234.33     33.59 o
   1   9   6      574.86      553.11     57.30 o
   2   9   6      611.58      587.76     54.40 o
   3   9   6      201.03      268.14     46.04 o
  -7  10   6       49.16       99.28     49.81 o
  -6  10   6      343.50      377.01     89.90 o
  -5  10   6      520.30      470.27     56.43 o
  -4  10   6      422.76      479.36     64.61 o
  -3  10   6       40.44       45.32     23.97 o
  -2  10   6       14.68       -8.94     52.03 o
  -1  10   6      539.69      564.61     75.83 o
   0  10   6      504.43      592.24     66.43 o
   1  10   6      511.26      475.45    111.37 o
   2  10   6      144.83      155.00     41.37 o
  -5  11   6       90.21      160.45     40.75 o
  -4  11   6        3.28       27.31     18.43 o
  -3  11   6      126.92      140.52     42.29 o
  -2  11   6      353.73      451.23     73.47 o
  -1  11   6      509.95      567.00    123.65 o
   0  11   6      237.51      292.18     53.95 o
   0 -11   7      466.58      416.61     84.11 o
   1 -11   7      526.89      320.59    123.06 o
   2 -11   7       55.61       21.87     19.88 o
   3 -11   7       21.82       18.06     57.31 o
   4 -11   7      214.71      240.03     73.08 o
   5 -11   7      551.01      455.02    105.12 o
  -2 -10   7      317.04      327.11     54.37 o
  -1 -10   7      291.46      326.43     64.01 o
   0 -10   7      101.90      133.93     39.23 o
   1 -10   7        0.95       22.21     54.40 o
   2 -10   7      446.18      356.12     59.36 o
   3 -10   7      819.34      844.67    104.50 o
   4 -10   7      858.75      553.09    107.79 o
   5 -10   7      266.46      237.80     49.80 o
   6 -10   7       78.24       54.19     24.49 o
  -3  -9   7      284.47      347.08     56.77 o
  -2  -9   7       72.02      100.39     27.78 o
  -1  -9   7       42.32       14.05     35.80 o
   0  -9   7      149.45      188.89     47.07 o
   1  -9   7      835.48      836.97     80.76 o
   2  -9   7     1549.87     1599.31    133.77 o
   3  -9   7     1145.52     1032.36     91.62 o
   4  -9   7      133.86       95.80     20.20 o
   5  -9   7       53.97       67.56     15.90 o
   6  -9   7       97.61       71.59     30.64 o
   7  -9   7      263.72      221.85     47.98 o
  -4  -8   7      324.36      264.33     65.04 o
  -3  -8   7        4.77       37.32     20.83 o
  -2  -8   7       33.37       46.43     23.69 o
  -1  -8   7      623.79      562.18     54.18 o
   0  -8   7     1579.10     1658.48     95.62 o
   1  -8   7     2414.26     2235.98    138.44 o
   2  -8   7      897.49      947.39     74.51 o
   3  -8   7        0.08       -4.17     10.37 o
   4  -8   7      426.15      322.66     35.65 o
   5  -8   7      864.48      777.78     62.09 o
   6  -8   7      954.55      813.60     69.80 o
   7  -8   7      240.38      217.52     39.66 o
   8  -8   7       93.41      147.98     42.20 o
  -5  -7   7        6.03       20.34     22.05 o
  -4  -7   7      217.23      232.50     39.02 o
  -3  -7   7      926.87      990.91     87.69 o
  -2  -7   7      971.76      855.18     64.24 o
  -1  -7   7     1942.39     1890.18    118.67 o
   0  -7   7      774.92      750.34     53.92 o
   1  -7   7      232.59      261.48     23.10 o
   2  -7   7      606.76      573.11     49.41 o
   3  -7   7     2721.10     2657.86    114.76 o
   4  -7   7     1780.13     1861.08    116.84 o
   5  -7   7      853.39      787.92     61.82 o
   6  -7   7      230.04      220.49     35.41 o
   7  -7   7        1.03       11.43     17.74 o
   8  -7   7       32.91       23.25     40.88 o
  -6  -6   7        9.08      -31.01     31.01 o
  -5  -6   7      115.94       99.04     38.59 o
  -4  -6   7     1041.67     1079.00     96.88 o
  -3  -6   7      841.86      850.41     61.38 o
  -2  -6   7     1000.19     1006.38     66.10 o
  -1  -6   7      225.81      175.37     40.85 o
   0  -6   7      668.22      692.03     39.82 o
   1  -6   7     3657.11     3917.98    144.12 o
   2  -6   7     4853.89     4985.73    181.08 o
   3  -6   7     3074.46     2898.70    111.42 o
   4  -6   7     1066.31      827.01     70.02 o
   5  -6   7        0.86       -9.09     14.42 o
   6  -6   7      274.11      304.80     34.07 o
   7  -6   7      447.77      399.53     49.91 o
   8  -6   7      301.26      344.29     61.20 o
  -6  -5   7      235.26      341.56     44.50 o
  -5  -5   7      591.48      624.66     67.15 o
  -4  -5   7      645.44      641.22     63.11 o
  -3  -5   7      157.76      167.74     22.62 o
  -2  -5   7       66.81       69.25     15.22 o
  -1  -5   7     2636.30     2520.47    104.28 o
   0  -5   7     5493.03     5731.74    169.61 o
   1  -5   7     5355.83     5517.68    166.66 o
   2  -5   7     2524.90     2523.45    111.42 o
   3  -5   7      125.22      148.00     12.25 o
   4  -5   7      223.93      215.58     23.35 o
   5  -5   7     1830.41     1926.37    101.47 o
   6  -5   7     1322.04     1363.22     88.55 o
   7  -5   7      324.22      305.06     37.50 o
   8  -5   7       62.87       19.88     61.27 o
   9  -5   7        5.17      -36.61     36.61 o
  -7  -4   7      141.83      149.59     32.46 o
  -6  -4   7      270.24      327.87     42.69 o
  -5  -4   7       83.74       74.58     31.15 o
  -4  -4   7       80.95       86.45     22.82 o
  -3  -4   7      826.61      771.89     53.27 o
  -2  -4   7     1708.07     1727.17     81.11 o
  -1  -4   7     6949.79     6611.77    201.66 o
   0  -4   7     2418.40     2125.75     98.88 o
   1  -4   7      319.10      249.58     20.52 o
   2  -4   7      214.69      195.84     18.40 o
   3  -4   7     2716.33     2776.71    101.08 o
   4  -4   7     3444.66     3761.30    134.93 o
   5  -4   7     2267.08     2316.29     97.73 o
   6  -4   7      975.94      914.33     62.38 o
   7  -4   7       26.78        7.50     18.66 o
   8  -4   7        2.34      -10.06     25.13 o
   9  -4   7       44.62       46.58     44.23 o
  -7  -3   7       22.34      102.53     26.67 o
  -6  -3   7       20.66      -12.50     23.41 o
  -5  -3   7      275.92      246.79     32.60 o
  -4  -3   7     1987.92     2177.31    107.11 o
  -3  -3   7     3862.82     4191.74    137.56 o
  -2  -3   7     5896.52     6022.02    183.38 o
  -1  -3   7     1378.43     1321.28     56.89 o
   0  -3   7     1403.82     1432.68     59.61 o
   1  -3   7     6416.88     6492.81    229.24 o
   2  -3   7     8574.79     8025.72    242.04 o
   3  -3   7     6002.44     6173.63    204.45 o
   4  -3   7     2840.06     2856.96    115.70 o
   5  -3   7       60.00       47.95     10.90 o
   6  -3   7      241.36      232.91     30.83 o
   7  -3   7      375.13      368.55     44.57 o
   8  -3   7      299.49      333.38     47.00 o
   9  -3   7       79.27      102.61     38.85 o
  -8  -2   7        0.52      -27.21     27.21 o
  -7  -2   7       75.91       56.69     28.42 o
  -6  -2   7      726.01      683.13     59.92 o
  -5  -2   7     1351.99     1389.26     81.20 o
  -4  -2   7     1421.52     1435.06     77.18 o
  -3  -2   7      202.62      189.38     17.89 o
  -2  -2   7       49.53       67.66      7.62 o
  -1  -2   7     4266.98     4066.74    155.68 o
   0  -2   7     7736.49     7431.50    233.37 o
   1  -2   7    10077.74     9279.47    538.71 o
   2  -2   7     4902.73     4794.91    140.87 o
   3  -2   7       56.78       55.23     11.79 o
   4  -2   7      271.10      269.94     21.59 o
   5  -2   7     1629.12     1656.35     76.74 o
   6  -2   7     1203.85     1145.70     78.95 o
   7  -2   7      451.03      516.33     54.51 o
   8  -2   7      197.73      210.67     36.79 o
   9  -2   7        6.05      -31.81     31.81 o
  -8  -1   7      157.37      172.00     35.39 o
  -7  -1   7      404.70      475.98     57.72 o
  -6  -1   7      879.44      851.39     65.55 o
  -5  -1   7      378.09      358.63     34.70 o
  -4  -1   7       22.66       42.79     13.33 o
  -3  -1   7      793.03      723.29     37.80 o
  -2  -1   7     4406.00     4384.81    170.15 o
  -1  -1   7     9590.06     9353.93    300.72 o
   0  -1   7     7884.48     8042.32    239.18 o
   1  -1   7     1415.89     1354.35     50.58 o
   2  -1   7     3087.94     3263.30    106.95 o
   3  -1   7     2251.04     2326.56    109.82 o
   4  -1   7     2940.53     3144.08    126.60 o
   5  -1   7     1799.99     1942.50    108.34 o
   6  -1   7      810.85      819.02     63.25 o
   7  -1   7      128.58      188.52     31.58 o
   8  -1   7       27.37       29.60     42.98 o
  -8   0   7       85.79       50.33     24.92 o
  -7   0   7      204.04      199.32     44.26 o
  -6   0   7       28.24       76.87     16.10 o
  -5   0   7      329.21      326.77     32.33 o
  -4   0   7     2079.80     2112.78    100.78 o
  -3   0   7     4530.90     4561.62    149.94 o
  -2   0   7     9283.87     9444.58    285.48 o
  -1   0   7     5713.01     5521.42    182.50 o
   0   0   7     2053.64     2148.70     82.53 o
   1   0   7     5066.75     5165.95    170.07 o
   2   0   7     7024.39     7172.63    204.25 o
   3   0   7     6952.69     7267.46    223.43 o
   4   0   7     2601.03     2857.97    114.46 o
   5   0   7      250.38      229.55     28.35 o
   6   0   7        3.06       -9.21     23.64 o
   7   0   7      111.95      129.70     27.57 o
   8   0   7      178.19      156.65     36.96 o
  -9   1   7       26.72      -24.93     42.43 o
  -8   1   7        1.48       44.91     33.79 o
  -7   1   7       86.96       96.43     22.17 o
  -6   1   7     1851.94     1793.92    112.25 o
  -5   1   7     2653.21     2805.92    107.71 o
  -4   1   7     2673.48     2725.01    109.21 o
  -3   1   7      990.45      919.37     45.65 o
  -2   1   7       54.34       54.04      9.05 o
  -1   1   7      593.95      607.70     24.78 o
   0   1   7     9481.18     9471.61    279.59 o
   1   1   7    15986.46    16366.56    490.63 o
   2   1   7     1278.69     1090.98     54.05 o
   3   1   7      364.25      301.80     27.12 o
   4   1   7       54.04       77.19     16.94 o
   5   1   7      661.17      678.16     57.29 o
   6   1   7      493.18      397.58     64.12 o
   7   1   7      422.49      439.28     58.83 o
   8   1   7      113.26      115.27     29.05 o
  -9   2   7       35.33      104.14     62.49 o
  -8   2   7       85.01      102.78     26.65 o
  -7   2   7      589.74      682.52     58.19 o
  -6   2   7     1101.53      996.26     74.00 o
  -5   2   7      511.04      508.98     46.15 o
  -4   2   7       37.35       52.36     11.27 o
  -3   2   7      935.29      867.69     40.19 o
  -2   2   7     7922.59     7972.00    291.08 o
  -1   2   7    11628.01    11670.72    346.66 o
   0   2   7    14230.75    14073.95    447.33 o
   1   2   7      899.54      861.77     42.99 o
   2   2   7        3.53       -6.78     12.22 o
   3   2   7     1965.92     1820.09     84.44 o
   4   2   7     1465.12     1450.57     73.48 o
   5   2   7     1609.98     1452.37     93.00 o
   6   2   7      421.18      537.49     54.82 o
   7   2   7       92.64       59.98     35.96 o
   8   2   7        6.10      -11.94     24.42 o
  -9   3   7      110.18      113.65     49.81 o
  -8   3   7      204.33      163.40     54.57 o
  -7   3   7      408.93      426.21     47.95 o
  -6   3   7      103.85       76.00     26.64 o
  -5   3   7      245.62      220.95     26.31 o
  -4   3   7     1562.23     1463.94     67.16 o
  -3   3   7     5217.63     5199.06    158.12 o
  -2   3   7     6264.43     5933.00    173.77 o
  -1   3   7     4059.72     3866.88    135.74 o
   0   3   7       35.01       54.29      7.94 o
   1   3   7     1261.17     1144.47     52.11 o
   2   3   7     3099.04     3070.03    104.60 o
   3   3   7     3800.54     3727.64    133.58 o
   4   3   7     2504.95     2435.84    103.43 o
   5   3   7       42.37       77.11     30.82 o
   6   3   7        5.08       20.53     24.88 o
   7   3   7       49.03       36.07     28.84 o
  -9   4   7       36.32       38.53     33.79 o
  -8   4   7       13.63       20.45     24.17 o
  -7   4   7       59.43       40.73     10.99 o
  -6   4   7      698.68      640.23     54.39 o
  -5   4   7     1042.03     1109.73     67.33 o
  -4   4   7     2643.48     2591.19    104.91 o
  -3   4   7     2737.42     2540.54    102.83 o
  -2   4   7       62.08       58.86      7.16 o
  -1   4   7      874.86      826.21     38.30 o
   0   4   7     4753.37     5037.99    166.82 o
   1   4   7     4142.12     4229.94    140.46 o
   2   4   7     2037.11     2018.86    138.34 o
   3   4   7     1200.19      960.21     61.08 o
   4   4   7      243.68      241.50     34.51 o
   5   4   7       97.33       76.71     29.97 o
   6   4   7       67.67       50.83     23.92 o
   7   4   7      142.73      146.01     31.15 o
  -9   5   7       20.54       13.15     36.19 o
  -8   5   7      120.90      161.05     50.08 o
  -7   5   7      489.56      597.92     75.86 o
  -6   5   7     1354.26     1132.20     82.01 o
  -5   5   7      900.64      934.23     60.21 o
  -4   5   7      750.71      791.99     45.07 o
  -3   5   7      272.35      241.32     23.60 o
  -2   5   7     4662.97     4790.31    138.44 o
  -1   5   7     6030.66     6034.54    180.33 o
   0   5   7     3360.75     3429.89    121.22 o
   1   5   7     1379.56     1364.76     72.41 o
   2   5   7       60.53       48.42     10.02 o
   3   5   7      414.83      394.50     35.58 o
   4   5   7     1480.43     1440.41     98.01 o
   5   5   7      512.88      430.32     57.98 o
   6   5   7      228.76      202.32     39.07 o
  -8   6   7      209.93      314.66     62.68 o
  -7   6   7      272.66      225.64     51.17 o
  -6   6   7       64.15       50.43     18.49 o
  -5   6   7        9.64       12.13     14.54 o
  -4   6   7      940.81      738.16     49.74 o
  -3   6   7     3386.22     3557.35    126.83 o
  -2   6   7     2937.34     3035.40    109.48 o
  -1   6   7     1988.28     1914.35     86.30 o
   0   6   7        9.50       13.81     19.56 o
   1   6   7      506.18      415.37     31.00 o
   2   6   7      641.58      568.22     48.32 o
   3   6   7     1577.72     1462.45     99.01 o
   4   6   7      665.30      660.79     68.00 o
   5   6   7      118.13       42.29     48.36 o
   6   6   7       12.62      -22.93     30.20 o
  -8   7   7       37.71       72.58     37.98 o
  -7   7   7       10.77       23.41     50.21 o
  -6   7   7      324.91      242.34     37.84 o
  -5   7   7      682.80      629.26     53.44 o
  -4   7   7     1723.30     1759.00    109.34 o
  -3   7   7     1777.78     1712.05    103.20 o
  -2   7   7      192.95      168.74     21.88 o
  -1   7   7      172.38      160.94     24.75 o
   0   7   7     1205.89     1163.87     79.72 o
   1   7   7     1301.73     1299.59     78.00 o
   2   7   7      912.61      907.67     70.71 o
   3   7   7      246.11      233.64     38.02 o
   4   7   7       63.36       22.06     47.55 o
   5   7   7       19.75       45.23     24.25 o
  -8   8   7       32.95       28.35     51.66 o
  -7   8   7      200.74      240.71     50.79 o
  -6   8   7      648.70      540.07     69.17 o
  -5   8   7      684.87      711.28     61.73 o
  -4   8   7      260.53      306.75     33.50 o
  -3   8   7        3.19        9.87      9.28 o
  -2   8   7      347.07      365.56     42.58 o
  -1   8   7     1869.94     1919.41    106.56 o
   0   8   7     1163.60     1088.22     74.13 o
   1   8   7      758.64      718.91     67.96 o
   2   8   7      140.41      126.39     26.23 o
   3   8   7       33.41       23.98     29.36 o
   4   8   7      112.44      131.92     36.35 o
  -7   9   7      190.53      260.08     51.47 o
  -6   9   7       65.84       59.34     18.03 o
  -5   9   7        8.44       36.80     15.73 o
  -4   9   7      338.09      343.06     44.11 o
  -3   9   7      871.75      856.03     84.48 o
  -2   9   7     1383.15     1487.67    141.23 o
  -1   9   7      785.98      628.02     91.54 o
   0   9   7       35.92       46.09     18.08 o
   1   9   7      112.34      146.71     30.66 o
   2   9   7      242.29      269.86     43.62 o
   3   9   7      207.96      182.58     35.34 o
  -6  10   7      108.55       49.82    193.76 o
  -5  10   7      372.53      374.39     64.96 o
  -4  10   7      515.59      481.24     64.60 o
  -3  10   7      669.81      677.52     85.69 o
  -2  10   7      186.25      163.47     43.66 o
  -1  10   7        6.79       37.76     28.95 o
   0  10   7      173.32      242.52     53.42 o
   1  10   7      314.99      408.94     71.22 o
  -5  11   7      238.53      226.11     41.84 o
  -4  11   7       89.51       77.92     33.87 o
  -3  11   7        7.71      -30.38     42.07 o
  -2  11   7       95.81       74.52     32.82 o
  -1  11   7      392.85      417.42     81.99 o
   1 -11   8      644.10      437.60    104.94 o
   2 -11   8      427.09      584.09    163.09 o
   3 -11   8      224.80      202.10     63.35 o
   4 -11   8        0.20      -49.97     49.97 o
  -1 -10   8      392.18      298.26     90.31 o
   0 -10   8      586.91      488.12    148.53 o
   1 -10   8      205.23      296.31     73.30 o
   2 -10   8       11.56       16.81     17.19 o
   3 -10   8      203.93       59.12     37.66 o
   4 -10   8      441.20      439.76     72.66 o
   5 -10   8      515.30      512.38    114.49 o
   6 -10   8      308.04      273.37     65.86 o
  -3  -9   8      277.43      241.79     65.58 o
  -2  -9   8      363.33      386.66     55.06 o
  -1  -9   8      397.44      451.25     68.41 o
   0  -9   8       61.81       35.39     26.90 o
   1  -9   8       96.57       99.03     22.44 o
   2  -9   8      765.69      -20.13     20.13 o
   3  -9   8     1483.61     1255.47    123.20 o
   4  -9   8      388.64      362.19     46.74 o
   5  -9   8      268.24      197.27     32.35 o
   6  -9   8        2.16      -14.89     14.89 o
   7  -9   8       91.07       83.64     32.90 o
  -4  -8   8      285.07      263.97     46.50 o
  -3  -8   8      191.14      269.30     40.99 o
  -2  -8   8       72.45       66.82     22.57 o
  -1  -8   8       23.71       63.85     16.09 o
   0  -8   8      730.66      572.53     58.88 o
   1  -8   8     1895.55     1987.04    142.45 o
   2  -8   8     2257.17     2126.26    174.70 o
   3  -8   8      878.63      766.89     59.97 o
   4  -8   8      118.25      106.58     23.31 o
   5  -8   8      106.07      101.98     20.44 o
   6  -8   8      477.55      375.34     44.69 o
   7  -8   8      322.95      232.26     48.94 o
  -5  -7   8      176.53      183.09     38.83 o
  -4  -7   8        2.56       17.44     22.38 o
  -3  -7   8       98.46       96.51     35.43 o
  -2  -7   8      832.54      844.61     65.00 o
  -1  -7   8     1603.78     1553.51     89.40 o
   0  -7   8     2000.04     2025.34    126.79 o
   1  -7   8     1849.03     1965.65     98.43 o
   2  -7   8      134.35       95.75     16.55 o
   3  -7   8      555.50      482.86     40.77 o
   4  -7   8      577.46      581.05     54.71 o
   5  -7   8     1416.08     1263.58     85.32 o
   6  -7   8      631.69      635.69     59.87 o
   7  -7   8       57.75       27.41     28.60 o
   8  -7   8       26.71       -5.79     39.07 o
  -6  -6   8       56.61        3.57     44.20 o
  -5  -6   8       17.65        5.18     30.80 o
  -4  -6   8      272.30      277.46     44.48 o
  -3  -6   8      814.46      852.57     67.64 o
  -2  -6   8     1647.10     1644.66    104.42 o
  -1  -6   8     1891.90     1891.88     96.54 o
   0  -6   8      161.87      149.66     17.96 o
   1  -6   8      239.93      205.39     22.16 o
   2  -6   8     2047.73     2272.77    125.22 o
   3  -6   8     3905.06     3668.13    214.16 o
   4  -6   8     2613.35     2699.38    142.47 o
   5  -6   8      872.00      796.89     69.23 o
   6  -6   8       20.84       -0.74     13.65 o
   7  -6   8      182.56      157.34     29.14 o
   8  -6   8       85.82       60.77     36.48 o
  -6  -5   8       39.32        9.02     23.85 o
  -5  -5   8      523.23      531.25     76.06 o
  -4  -5   8     1106.91     1076.29     74.50 o
  -3  -5   8     1352.93     1384.63     90.81 o
  -2  -5   8      390.40      274.22     36.70 o
  -1  -5   8       70.18       88.41     11.74 o
   0  -5   8     1138.71     1197.71     61.34 o
   1  -5   8     3618.04     3667.94    182.38 o
   2  -5   8     3736.91     3861.09    150.88 o
   3  -5   8     2349.56     2288.75     98.92 o
   4  -5   8      403.28      430.01     33.68 o
   5  -5   8      392.23      334.14     29.32 o
   6  -5   8     1242.60     1085.75     75.91 o
   7  -5   8      280.36      266.51     44.95 o
   8  -5   8      306.20      289.75     57.26 o
  -7  -4   8       94.24      105.68     30.47 o
  -6  -4   8      348.74      406.05     53.73 o
  -5  -4   8      373.49      420.41     43.70 o
  -4  -4   8      140.50      218.87     26.65 o
  -3  -4   8        3.08       32.62     18.77 o
  -2  -4   8      720.68      670.37     39.41 o
  -1  -4   8     4503.45     4669.28    142.27 o
   0  -4   8     2589.49     2556.31     99.13 o
   1  -4   8     4838.47     5088.47    217.10 o
   2  -4   8     1440.30     1298.77     71.10 o
   3  -4   8       24.76       21.35     12.31 o
   4  -4   8      721.53      712.63     40.62 o
   5  -4   8     1878.99     1746.99     99.02 o
   6  -4   8     1022.75      911.72     73.67 o
   7  -4   8       91.39      101.04     24.56 o
   8  -4   8      180.87      167.68     42.23 o
  -7  -3   8      137.04      114.96     30.95 o
  -6  -3   8      146.18      144.90     29.23 o
  -5  -3   8        0.45       -1.14     18.40 o
  -4  -3   8      767.74      726.93     55.97 o
  -3  -3   8     2640.12     2699.66    112.51 o
  -2  -3   8     7205.33     7428.89    221.31 o
  -1  -3   8     5851.64     5892.22    180.01 o
   0  -3   8     1239.13     1188.55     53.26 o
   1  -3   8        9.03       30.75     15.69 o
   2  -3   8     1289.98     1269.69     59.66 o
   3  -3   8     5376.42     5367.05    170.09 o
   4  -3   8     4192.30     4342.60    224.68 o
   5  -3   8     1612.84     1560.62     87.94 o
   6  -3   8       18.06       42.25     13.67 o
   7  -3   8       68.73       70.25     19.31 o
   8  -3   8      160.80       85.82     47.20 o
  -8  -2   8       46.87      -32.53     32.53 o
  -7  -2   8        3.07      -10.46     19.12 o
  -6  -2   8      120.83      147.13     28.01 o
  -5  -2   8     1140.04     1093.35     89.19 o
  -4  -2   8     1979.97     2192.97     95.13 o
  -3  -2   8     3490.06     3679.83    130.72 o
  -2  -2   8     1087.94      954.40     43.90 o
  -1  -2   8       36.13       32.52      5.56 o
   0  -2   8      790.80      727.81     37.72 o
   1  -2   8    12664.82    12665.88    426.37 o
   2  -2   8     6823.85     7061.41    201.13 o
   3  -2   8     4236.58     4117.32    137.34 o
   4  -2   8      519.07      477.38     35.66 o
   5  -2   8      125.57       68.47     22.44 o
   6  -2   8      473.96      504.01     45.39 o
   7  -2   8      244.14      222.65     37.15 o
   8  -2   8      345.08      361.10     50.42 o
  -8  -1   8       17.56       58.55     19.72 o
  -7  -1   8      217.56      268.90     43.41 o
  -6  -1   8      834.83      827.03     68.61 o
  -5  -1   8     1091.00     1140.62     72.82 o
  -4  -1   8      330.10      392.37     34.27 o
  -3  -1   8      208.57      200.78     15.73 o
  -2  -1   8      711.53      662.93     33.96 o
  -1  -1   8     5713.79     5936.77    173.55 o
   0  -1   8     9240.57     9477.43    288.16 o
   1  -1   8     8184.86     7744.01    237.06 o
   2  -1   8     1492.84     1454.33     56.17 o
   3  -1   8       12.49        8.77      9.12 o
   4  -1   8      547.55      599.95     44.50 o
   5  -1   8     1678.64     1782.44    101.23 o
   6  -1   8      957.61      876.70     72.39 o
   7  -1   8      247.60      286.65     40.35 o
   8  -1   8       69.99      107.36     27.20 o
  -8   0   8       91.96      106.71     27.93 o
  -7   0   8      350.22      366.95     55.45 o
  -6   0   8      300.63      257.92     33.97 o
  -5   0   8       18.64       -8.74     15.90 o
  -4   0   8      440.66      350.47     27.39 o
  -3   0   8     2702.35     2624.96     97.51 o
  -2   0   8     4516.14     4355.47    164.40 o
  -1   0   8    10345.68    10241.70    305.39 o
   0   0   8    10273.97    11248.24    333.35 o
   1   0   8      104.14      117.55     11.24 o
   2   0   8      201.15      168.50     19.29 o
   3   0   8     3703.56     3784.29    126.21 o
   4   0   8     2173.46     2183.78     98.95 o
   5   0   8     1283.53     1288.31     78.43 o
   6   0   8      196.29      185.68     24.99 o
   7   0   8        0.23      -12.89     25.65 o
   8   0   8       40.79       58.20     32.29 o
  -8   1   8      166.11      102.15     30.38 o
  -7   1   8       30.86       16.52     20.41 o
  -6   1   8      303.34      281.01     27.69 o
  -5   1   8     1823.91     1711.03     95.50 o
  -4   1   8     2616.91     2672.20    108.50 o
  -3   1   8     3654.76     3880.55    131.29 o
  -2   1   8     2457.61     2409.31     80.20 o
  -1   1   8     1020.91      998.06     57.26 o
   0   1   8     2713.68     2903.29     96.59 o
   1   1   8    11880.01    12038.51    357.89 o
   2   1   8     7035.07     7255.54    219.28 o
   3   1   8     3036.74     3233.07    130.12 o
   4   1   8      432.15      476.79     33.24 o
   5   1   8        5.10       42.01     14.76 o
   6   1   8      119.42      164.90     28.60 o
   7   1   8      157.89      216.33     35.44 o
   8   1   8      214.85      261.00     48.30 o
  -9   2   8       17.18       75.51     39.29 o
  -8   2   8        0.93      -17.61     17.61 o
  -7   2   8      271.67      262.25     34.61 o
  -6   2   8      832.46      774.28     58.38 o
  -5   2   8     1739.87     1769.35     99.22 o
  -4   2   8     1264.31     1157.36     55.30 o
  -3   2   8      532.95      528.68     32.86 o
  -2   2   8      348.43      333.42     18.76 o
  -1   2   8     5243.38     5196.95    144.83 o
   0   2   8    10423.85    10527.14    313.89 o
   1   2   8     6461.06     6447.38    197.92 o
   2   2   8     1694.76     1596.14     70.42 o
   3   2   8      242.38      203.89     18.82 o
   4   2   8      529.55      476.42     42.69 o
   5   2   8      975.45      925.42     63.65 o
   6   2   8      590.95      552.75     59.37 o
   7   2   8      205.66      272.53     46.76 o
  -9   3   8       20.58       30.01     85.71 o
  -8   3   8      198.18      176.24     35.47 o
  -7   3   8      599.40      656.42     67.38 o
  -6   3   8      553.15      512.32     50.56 o
  -5   3   8      150.59      136.26     17.93 o
  -4   3   8       87.43       81.46     12.35 o
  -3   3   8     1305.06     1306.04     58.25 o
  -2   3   8     4130.54     4463.05    144.79 o
  -1   3   8     6347.67     6504.41    193.21 o
   0   3   8     4223.78     4313.89    143.23 o
   1   3   8       76.00       67.80     13.98 o
   2   3   8      357.56      322.05     25.43 o
   3   3   8     2832.55     2885.38    105.71 o
   4   3   8     1840.56     1844.48    100.34 o
   5   3   8      482.09      471.89     47.62 o
   6   3   8      206.85      214.80     37.07 o
   7   3   8       13.88       64.15     28.46 o
  -9   4   8      117.29       81.64     47.60 o
  -8   4   8      130.76      239.46     49.07 o
  -7   4   8       38.71       31.78     19.29 o
  -6   4   8       92.07       89.65     24.98 o
  -5   4   8      694.78      614.89     50.24 o
  -4   4   8     2357.75     2323.71     98.27 o
  -3   4   8     4722.09     4631.29    134.79 o
  -2   4   8     2204.97     2418.48    103.19 o
  -1   4   8      645.54      678.05     37.35 o
   0   4   8       12.64       13.84     17.34 o
   1   4   8     1988.86     1914.16     87.84 o
   2   4   8      699.56      581.91     45.25 o
   3   4   8     3160.40     3294.79    139.03 o
   4   4   8      114.60      114.18     21.62 o
   5   4   8       24.73       39.44     25.58 o
   6   4   8        6.95       -2.13     28.91 o
   7   4   8       36.66      100.29     29.28 o
  -8   5   8        0.07       23.51     28.33 o
  -7   5   8      198.59      121.51     24.72 o
  -6   5   8      616.51      589.43     55.49 o
  -5   5   8     1881.00     1809.03     94.89 o
  -4   5   8     2443.94     2314.07     94.45 o
  -3   5   8      881.79      821.24     46.07 o
  -2   5   8      351.39      339.40     26.39 o
  -1   5   8     1951.55     1797.91     89.04 o
   0   5   8     4250.45     3989.52    143.93 o
   1   5   8     2814.78     2641.16    103.05 o
   2   5   8     2067.61     1993.33    107.85 o
   3   5   8       30.47       37.76     27.94 o
   4   5   8      254.14      204.88     34.56 o
   5   5   8      384.81      348.77     54.04 o
   6   5   8      270.70      221.14     44.64 o
  -8   6   8      137.33      109.90     35.38 o
  -7   6   8      434.32      574.20     82.60 o
  -6   6   8      363.41      383.67     43.92 o
  -5   6   8      255.69      205.03     37.20 o
  -4   6   8       54.85       82.59     16.81 o
  -3   6   8      871.18      948.16     60.92 o
  -2   6   8     2611.88     2707.28    106.37 o
  -1   6   8     3430.50     3517.83    137.15 o
   0   6   8     2170.62     2121.50    116.23 o
   1   6   8      169.87      186.56     21.68 o
   2   6   8       15.21        1.46     28.58 o
   3   6   8      955.38      913.37     73.01 o
   4   6   8      299.77      272.80     40.62 o
   5   6   8      184.02      223.54     40.40 o
  -8   7   8      139.23      153.08     55.02 o
  -7   7   8       49.04       36.48     39.24 o
  -6   7   8        1.51        5.35     14.25 o
  -5   7   8      203.05      166.93     38.50 o
  -4   7   8     1225.27     1212.75     77.53 o
  -3   7   8     2290.43     2480.17    153.89 o
  -2   7   8     1365.91     1454.82     83.03 o
  -1   7   8      342.02      292.59     27.66 o
   0   7   8       48.05       50.83     14.08 o
   1   7   8      403.95      400.45     43.18 o
   2   7   8      563.82      547.75     53.13 o
   3   7   8      641.30      570.47     54.21 o
   4   7   8      214.06      238.05     42.80 o
   5   7   8       15.65       51.24     35.73 o
  -8   8   8        1.95       18.04     21.63 o
  -7   8   8       56.94       76.96     25.71 o
  -6   8   8      285.99      259.75     38.37 o
  -5   8   8      699.81      722.33     66.51 o
  -4   8   8      624.71      678.89     58.73 o
  -3   8   8      920.74      885.44     72.28 o
  -2   8   8        6.02       16.40     11.76 o
  -1   8   8      254.35      217.81     40.30 o
   0   8   8      953.46      949.28     71.79 o
   1   8   8      921.74      979.09     94.68 o
   2   8   8      454.12      424.32     49.81 o
   3   8   8       45.93       22.54     21.61 o
   4   8   8        5.72       36.18     31.58 o
  -7   9   8      239.74      236.32     55.07 o
  -6   9   8      296.67      214.38     58.12 o
  -5   9   8      122.91      147.39     35.91 o
  -4   9   8        2.22      -21.20     21.20 o
  -3   9   8      186.61      166.95     33.54 o
  -2   9   8     1097.45     1042.33     90.55 o
  -1   9   8     1349.77     1239.79    128.78 o
   0   9   8      649.43      749.89     71.49 o
   1   9   8       43.17       37.18     38.68 o
   2   9   8        3.07       28.61     27.91 o
   3   9   8      125.11      113.80     77.39 o
  -6  10   8        3.80        7.65     35.03 o
  -5  10   8       49.80        2.12     28.52 o
  -4  10   8      205.51      226.20     52.15 o
  -3  10   8      883.79      984.89    107.47 o
  -2  10   8      453.06      449.15     81.48 o
  -1  10   8      227.60      236.95     53.26 o
   0  10   8        0.23        0.46     42.50 o
   1  10   8       73.57      120.00     52.41 o
  -4  11   8      206.87      250.89     46.89 o
  -3  11   8      232.78      213.38     47.65 o
  -2  11   8       14.87       -6.28     28.74 o
  -1  11   8       76.58      125.37     46.65 o
   2 -11   9      493.08      566.38    315.81 o
   3 -11   9      527.41      474.00    239.17 o
  -1 -10   9      233.54      204.39     60.82 o
   0 -10   9      608.66      253.78    110.18 o
   1 -10   9      464.01      428.17     99.39 o
   2 -10   9      413.15      320.03     84.01 o
   3 -10   9        3.25       62.79     42.51 o
   4 -10   9       43.42       86.97     84.63 o
   5 -10   9      291.90      314.67     86.59 o
  -3  -9   9       74.28       12.93     25.31 o
  -2  -9   9      324.52      394.65     51.51 o
  -1  -9   9      624.48      603.96     54.70 o
   0  -9   9      409.89      406.16     53.75 o
   1  -9   9       78.30       81.04     18.98 o
   2  -9   9      130.64       94.41     20.89 o
   3  -9   9      593.98      452.38     68.91 o
   4  -9   9      501.08      499.22     64.44 o
   5  -9   9      718.86      529.46     64.67 o
   6  -9   9      252.53      188.55     43.63 o
  -4  -8   9      124.39      140.96     36.73 o
  -3  -8   9      364.55      401.81     54.27 o
  -2  -8   9      510.98      450.63     54.52 o
  -1  -8   9      210.71      232.66     35.08 o
   0  -8   9       29.33       18.76     25.15 o
   1  -8   9      512.90      428.10     42.39 o
   2  -8   9     1712.18     1519.68    123.75 o
   3  -8   9     1191.64     1040.39    147.33 o
   4  -8   9      968.74      710.21     67.21 o
   5  -8   9      127.91       68.92     18.43 o
   6  -8   9       12.83       36.33     18.18 o
   7  -8   9      190.40      199.67     39.09 o
  -5  -7   9      297.59      294.07     42.32 o
  -4  -7   9      210.99      251.04     42.94 o
  -3  -7   9      107.29       85.37     22.42 o
  -2  -7   9       43.65       44.08     16.72 o
  -1  -7   9      495.86      476.37     46.45 o
   0  -7   9     1734.85     1632.80     96.71 o
   1  -7   9     2382.05     2257.42    153.72 o
   2  -7   9     1056.78     1137.10     93.58 o
   3  -7   9      143.64      195.68     30.56 o
   4  -7   9       14.10       24.82     16.39 o
   5  -7   9      597.49      571.74     53.65 o
   6  -7   9      677.59      692.78     64.13 o
   7  -7   9      260.75      243.06     40.12 o
   8  -7   9       85.97      121.73     40.20 o
  -5  -6   9       49.92      102.53     24.47 o
  -4  -6   9        3.54        7.66     32.71 o
  -3  -6   9      209.90      172.03     31.77 o
  -2  -6   9     1577.94     1604.34     90.76 o
  -1  -6   9     2636.93     2760.76    118.57 o
   0  -6   9     1707.54     1689.01    104.73 o
   1  -6   9      800.78      717.66     58.43 o
   2  -6   9       53.31       65.09     15.61 o
   3  -6   9      955.26      936.65     83.16 o
   4  -6   9     1831.53     1712.10    112.94 o
   5  -6   9     1912.71     1704.97    114.42 o
   6  -6   9      487.34      405.70     47.13 o
   7  -6   9       12.72       25.16     36.00 o
   8  -6   9        7.53       -3.13     43.36 o
  -6  -5   9        6.79        0.39     32.54 o
  -5  -5   9       88.09      138.33     29.10 o
  -4  -5   9      615.95      605.00     55.92 o
  -3  -5   9     1499.59     1665.72     94.29 o
  -2  -5   9     1723.37     1744.02     93.49 o
  -1  -5   9      542.70      487.47     33.46 o
   0  -5   9        9.74        4.02      6.18 o
   1  -5   9      415.46      369.78     39.39 o
   2  -5   9     2403.67     2602.45    120.19 o
   3  -5   9     4131.14     4657.40    220.37 o
   4  -5   9     2325.58     2496.50    108.85 o
   5  -5   9      125.05      160.91     22.11 o
   6  -5   9      173.01      149.27     26.70 o
   7  -5   9      105.42       91.45     27.58 o
   8  -5   9      176.00      264.68     54.10 o
  -7  -4   9       16.92       42.90     32.63 o
  -6  -4   9      174.06      124.57     31.43 o
  -5  -4   9      555.74      521.12     56.14 o
  -4  -4   9      689.53      685.24     57.05 o
  -3  -4   9      706.64      650.22     56.67 o
  -2  -4   9      121.65      133.45     16.49 o
  -1  -4   9     1095.08      994.34     47.09 o
   0  -4   9     2042.07     1823.50     92.36 o
   1  -4   9     4902.26     4986.02    181.63 o
   2  -4   9     3890.74     4110.46    150.70 o
   3  -4   9     1163.37     1049.95     58.19 o
   4  -4   9      393.69      383.73     30.89 o
   5  -4   9      688.77      621.55     51.97 o
   6  -4   9      312.68      284.37     34.02 o
   7  -4   9      241.23      294.49     40.87 o
   8  -4   9      145.68      128.38     29.89 o
  -7  -3   9      155.61      166.47     36.15 o
  -6  -3   9      434.89      455.38     49.63 o
  -5  -3   9      437.96      446.56     49.45 o
  -4  -3   9       89.80       60.39     27.70 o
  -3  -3   9      272.51      240.75     26.03 o
  -2  -3   9     4510.84     4546.43    135.53 o
  -1  -3   9     5662.96     5918.13    182.40 o
   0  -3   9     3253.68     3027.65    103.60 o
   1  -3   9     4165.45     4248.43    175.26 o
   2  -3   9      169.90      167.40     14.79 o
   3  -3   9     1450.41     1393.86     66.97 o
   4  -3   9     4105.68     4403.02    179.56 o
   5  -3   9     2661.90     2895.57    136.37 o
   6  -3   9      484.87      529.47     51.51 o
   7  -3   9       45.67       55.55     24.41 o
   8  -3   9        4.00      -17.44     23.22 o
  -7  -2   9      116.68       90.18     49.18 o
  -6  -2   9       35.61       90.59     25.67 o
  -5  -2   9      143.13      121.04     32.22 o
  -4  -2   9     1078.99     1051.38     69.23 o
  -3  -2   9     3301.95     3387.74    122.98 o
  -2  -2   9     2431.97     2414.92     96.99 o
  -1  -2   9     1595.57     1575.64     67.77 o
   0  -2   9       27.53       20.58     10.77 o
   1  -2   9     1042.21     1030.97     45.86 o
   2  -2   9     4987.36     5084.41    165.81 o
   3  -2   9     4129.72     4214.41    125.89 o
   4  -2   9     4918.61     5366.06    191.16 o
   5  -2   9      234.06      239.93     39.74 o
   6  -2   9        1.87        1.63     17.08 o
   7  -2   9       58.85      152.93     31.18 o
   8  -2   9      126.72      116.89     28.72 o
  -8  -1   9       17.57       29.75     27.69 o
  -7  -1   9       16.41       31.88     24.66 o
  -6  -1   9      432.02      429.41     44.80 o
  -5  -1   9     1039.10      928.89     65.03 o
  -4  -1   9     1778.02     1828.51     88.02 o
  -3  -1   9     2012.67     2045.04     99.52 o
  -2  -1   9       75.56       85.13     16.52 o
  -1  -1   9      912.15      834.91     44.88 o
   0  -1   9     3789.32     3786.15    125.30 o
   1  -1   9     8649.86     9009.45    269.76 o
   2  -1   9     3978.05     4466.44    151.42 o
   3  -1   9     1096.52     1109.57     53.60 o
   4  -1   9      173.67      160.99     20.57 o
   5  -1   9      272.93      299.72     27.07 o
   6  -1   9      699.10      794.96     63.23 o
   7  -1   9      300.67      306.00     43.53 o
   8  -1   9      182.17      203.69     37.96 o
  -8   0   9       46.07       80.60     40.17 o
  -7   0   9      254.30      330.66     44.88 o
  -6   0   9      761.45      799.78     70.60 o
  -5   0   9      938.38      965.77     63.63 o
  -4   0   9      137.02      113.05     16.13 o
  -3   0   9       14.23        4.81      9.70 o
  -2   0   9     1569.65     1529.87     67.05 o
  -1   0   9     7621.83     7564.52    228.10 o
   0   0   9     4813.09     4595.35    144.72 o
   1   0   9     6510.71     6709.48    187.71 o
   2   0   9      368.87      373.61     23.21 o
   3   0   9       75.16      108.97     12.70 o
   4   0   9     2041.90     2192.13    100.29 o
   5   0   9     1392.19     1316.12     87.04 o
   6   0   9      409.85      490.21     48.40 o
   7   0   9       72.61       45.02     22.70 o
   8   0   9        0.48      -31.89     31.89 o
  -8   1   9      302.49      288.94     60.98 o
  -7   1   9      297.36      286.04     43.13 o
  -6   1   9       47.50       30.80     14.46 o
  -5   1   9      114.03      156.46     20.51 o
  -4   1   9     1304.97     1291.67     71.98 o
  -3   1   9     3041.44     3141.06    125.47 o
  -2   1   9     5389.45     5631.01    164.94 o
  -1   1   9     6022.52     5878.66    162.70 o
   0   1   9       45.13       37.63      9.87 o
   1   1   9     1885.80     2131.59     91.65 o
   2   1   9     3697.12     3734.94    124.40 o
   3   1   9     2613.35     2531.43    102.40 o
   4   1   9     2596.24     2828.23    112.92 o
   5   1   9      524.38      444.97     56.95 o
   6   1   9       16.91       15.95     27.97 o
   7   1   9       19.54       29.08     24.33 o
   8   1   9      108.56      205.36     59.49 o
  -8   2   9       30.74       49.10     51.06 o
  -7   2   9        1.43       23.72     15.81 o
  -6   2   9      430.57      389.05     42.59 o
  -5   2   9     1437.83     1447.90     91.32 o
  -4   2   9     2135.51     2423.85    104.69 o
  -3   2   9     2736.65     2933.63    117.02 o
  -2   2   9      918.89      861.78     39.47 o
  -1   2   9      580.10      529.53     32.68 o
   0   2   9     1459.08     1348.63     59.68 o
   1   2   9     8263.08     8747.91    260.83 o
   2   2   9     3960.63     4088.29    127.48 o
   3   2   9     2171.70     2216.94     96.69 o
   4   2   9       35.31       28.47     24.71 o
   5   2   9      137.25      172.04     27.49 o
   6   2   9      254.57      274.01     40.37 o
   7   2   9      180.24      257.64     43.39 o
  -8   3   9       60.72       40.82     21.89 o
  -7   3   9      322.51      244.60     49.04 o
  -6   3   9      873.76      875.84     79.40 o
  -5   3   9     1272.45     1080.13     75.37 o
  -4   3   9      332.58      331.69     36.70 o
  -3   3   9       20.98       30.38     13.04 o
  -2   3   9     1337.30     1326.89     58.55 o
  -1   3   9     4655.76     4728.62    151.96 o
   0   3   9     5095.00     5131.70    159.73 o
   1   3   9     3510.13     3394.34    130.04 o
   2   3   9      995.50      908.43     52.87 o
   3   3   9      180.05      157.05     22.59 o
   4   3   9      891.88      793.14     66.63 o
   5   3   9      528.88      452.19     49.31 o
   6   3   9      258.95      286.45     41.13 o
   7   3   9       74.96      103.38     41.38 o
  -8   4   9      225.52      215.10     49.56 o
  -7   4   9      306.17      250.32     37.06 o
  -6   4   9       76.13       53.21     14.95 o
  -5   4   9        0.12       10.36     16.77 o
  -4   4   9      777.11      701.27     47.74 o
  -3   4   9     2193.35     2235.85    107.77 o
  -2   4   9     3501.11     3206.23    128.05 o
  -1   4   9     2622.92     2498.21    100.72 o
   0   4   9     1059.82      983.23     46.90 o
   1   4   9        1.70       15.61     22.34 o
   2   4   9      572.62      525.69     37.07 o
   3   4   9     1111.80      929.77     63.93 o
   4   4   9      410.54      401.94     42.51 o
   5   4   9      154.22      206.04     34.36 o
   6   4   9       24.05       44.53     28.49 o
  -8   5   9       69.03       95.24     38.41 o
  -7   5   9       13.25       14.76     11.45 o
  -6   5   9      100.95      101.82     24.31 o
  -5   5   9     1218.25     1259.91     84.15 o
  -4   5   9     2597.41     2796.91    117.39 o
  -3   5   9     1930.53     2086.30    115.88 o
  -2   5   9      376.81      384.21     34.87 o
  -1   5   9        1.21      -11.37     11.37 o
   0   5   9      884.06      831.60     47.82 o
   1   5   9     3008.51     2895.17    114.21 o
   2   5   9     4601.34     4534.78    187.95 o
   3   5   9     1196.86     1144.10     75.22 o
   4   5   9       67.09      113.50     25.47 o
   5   5   9       36.62       32.86     28.30 o
   6   5   9       67.77      130.73     30.86 o
  -8   6   9       45.45       49.11     44.54 o
  -7   6   9      210.96      165.98     36.66 o
  -6   6   9      528.32      490.71     61.40 o
  -5   6   9      929.89      898.33     62.40 o
  -4   6   9      342.69      367.10     32.25 o
  -3   6   9        2.36       24.96     10.08 o
  -2   6   9      648.86      583.95     46.61 o
  -1   6   9     2170.03     2112.58    130.50 o
   0   6   9     2064.68     1999.69    107.82 o
   1   6   9     2108.28     2170.13    135.89 o
   2   6   9      226.55      203.33     35.34 o
   3   6   9        0.51       55.33     24.18 o
   4   6   9      142.24      234.33     38.92 o
   5   6   9      102.14       92.39     29.59 o
  -8   7   9      150.83      212.50     48.64 o
  -7   7   9      267.11      287.75     65.60 o
  -6   7   9      185.71      179.37     29.86 o
  -5   7   9       16.89        9.46     22.53 o
  -4   7   9      234.60      264.75     28.72 o
  -3   7   9      983.09      933.17     63.21 o
  -2   7   9     1477.56     1390.60     98.68 o
  -1   7   9     1248.78     1227.49     81.26 o
   0   7   9      445.41      369.48     39.40 o
   1   7   9        0.88      -15.24     19.31 o
   2   7   9      126.14      103.63     22.89 o
   3   7   9      535.48      394.65     47.92 o
   4   7   9      231.84      218.13     46.89 o
  -7   8   9       18.81       29.03     41.68 o
  -6   8   9       30.81       10.75     15.28 o
  -5   8   9      237.98      253.73     39.89 o
  -4   8   9      746.46      750.29     73.93 o
  -3   8   9     1006.81      990.23     75.09 o
  -2   8   9      400.66      424.50     44.54 o
  -1   8   9       51.99       33.65     13.51 o
   0   8   9      120.10      137.70     30.16 o
   1   8   9      575.67      520.41     61.81 o
   2   8   9      484.19      449.88     54.24 o
   3   8   9      293.37      288.78     47.69 o
  -7   9   9      140.48      147.48     40.56 o
  -6   9   9      288.76      176.94     59.75 o
  -5   9   9      353.55      355.38     44.57 o
  -4   9   9      341.24      292.17     41.97 o
  -3   9   9       37.56       44.93     31.54 o
  -2   9   9      162.61      150.14     31.92 o
  -1   9   9      868.48      777.41     67.70 o
   0   9   9      833.18      754.04     93.11 o
   1   9   9      354.12      402.77     46.40 o
   2   9   9      177.98      190.37     39.09 o
  -5  10   9       54.99      158.75     42.01 o
  -4  10   9       28.93       -2.52     29.42 o
  -3  10   9      228.53      211.94     49.34 o
  -2  10   9      430.99      511.16     82.61 o
  -1  10   9      465.80      421.38    121.87 o
   0  10   9      155.48       96.46     54.40 o
   1  10   9        5.29      -54.11     54.11 o
  -1 -10  10       24.51      160.36    104.76 o
   0 -10  10      180.64      260.32    219.65 o
   1 -10  10      516.85      407.76     98.64 o
   2 -10  10      565.58      456.40    105.31 o
   3 -10  10      242.51      360.41     89.08 o
   4 -10  10       48.47       55.66     36.60 o
   5 -10  10       13.34      -31.91     65.28 o
  -2  -9  10       65.57      105.09     24.91 o
  -1  -9  10      516.26      352.60     58.71 o
   0  -9  10      714.63      818.86    110.94 o
   1  -9  10      522.78      479.23     63.41 o
   2  -9  10       53.17       31.79     41.83 o
   3  -9  10       11.05        8.57     14.36 o
   4  -9  10      229.16      258.63     45.95 o
   5  -9  10      394.09      380.46     62.28 o
   6  -9  10      494.53      374.41     73.77 o
  -3  -8  10      221.76      308.66     47.67 o
  -2  -8  10      690.03      621.22     66.55 o
  -1  -8  10      776.89      778.69     69.60 o
   0  -8  10      379.94      300.12     38.66 o
   1  -8  10        9.08        6.34     17.59 o
   2  -8  10      213.38      266.77     45.25 o
   3  -8  10      679.87      724.28     81.96 o
   4  -8  10      904.85      872.55     91.22 o
   5  -8  10      555.57      644.17     71.56 o
   6  -8  10      136.58       75.86     23.82 o
   7  -8  10       14.83       54.56     39.30 o
  -4  -7  10      354.07      397.29     55.57 o
  -3  -7  10      464.47      400.81     51.55 o
  -2  -7  10      358.55      286.53     37.71 o
  -1  -7  10        0.14       20.93     17.56 o
   0  -7  10      608.37      559.06     55.72 o
   1  -7  10     1602.59     1566.31    110.52 o
   2  -7  10     1585.09     1546.36    112.80 o
   3  -7  10     1117.68     1242.75    101.83 o
   4  -7  10      211.68      189.79     41.71 o
   5  -7  10        2.05        5.56     14.00 o
   6  -7  10      173.09      169.84     32.70 o
   7  -7  10      271.56      262.61     42.64 o
  -5  -6  10      178.61      164.68     53.75 o
  -4  -6  10      213.76      236.11     38.59 o
  -3  -6  10       21.36        3.93     23.91 o
  -2  -6  10      239.49      271.72     33.69 o
  -1  -6  10     1681.17     1636.33    104.99 o
   0  -6  10     2717.88     2842.76    137.91 o
   1  -6  10     1621.05     1588.60    114.81 o
   2  -6  10     1120.34     1114.51     89.07 o
   3  -6  10        0.96       -9.09     30.10 o
   4  -6  10      243.53      195.97     24.84 o
   5  -6  10     1341.13     1303.35    100.41 o
   6  -6  10      850.71      805.24     69.08 o
   7  -6  10      290.86      306.41     48.24 o
   8  -6  10       21.30       55.14     39.83 o
  -6  -5  10       76.43       75.83     32.75 o
  -5  -5  10       38.03       47.66     33.83 o
  -4  -5  10       47.48       36.16     26.83 o
  -3  -5  10      748.82      729.14     64.05 o
  -2  -5  10     1965.09     1993.08    124.58 o
  -1  -5  10     1730.48     1773.48     92.92 o
   0  -5  10      606.48      586.64     57.34 o
   1  -5  10      115.15      116.31     19.16 o
   2  -5  10      607.26      580.40     48.27 o
   3  -5  10     2477.86     2839.67    147.71 o
   4  -5  10     2875.79     2904.71    199.62 o
   5  -5  10      727.69      765.91     58.88 o
   6  -5  10      341.32      281.64     40.41 o
   7  -5  10        1.48        2.16     14.74 o
   8  -5  10       36.13       54.51     36.67 o
  -6  -4  10       19.73       13.40     26.04 o
  -5  -4  10      236.92      252.06     39.63 o
  -4  -4  10      925.50     1008.30     71.40 o
  -3  -4  10     1473.79     1504.06     97.83 o
  -2  -4  10      794.52      725.90     49.77 o
  -1  -4  10       36.67       56.17     13.53 o
   0  -4  10      278.00      303.76     40.27 o
   1  -4  10      887.80      813.43     57.16 o
   2  -4  10     3384.84     3691.22    167.59 o
   3  -4  10     2100.19     2041.69    117.37 o
   4  -4  10     1217.21     1054.06     73.20 o
   5  -4  10       23.04       17.32     18.71 o
   6  -4  10       15.20       14.39     31.75 o
   7  -4  10      193.88      210.41     35.96 o
   8  -4  10      120.23      101.35     25.75 o
  -7  -3  10       53.61      130.27     39.09 o
  -6  -3  10      288.56      182.83     39.07 o
  -5  -3  10      719.38      712.76     71.28 o
  -4  -3  10     1338.63     1294.97     87.35 o
  -3  -3  10      184.99      203.89     25.71 o
  -2  -3  10      478.31      491.40     35.54 o
  -1  -3  10     2590.03     2520.76    103.26 o
   0  -3  10     3111.82     3173.36    155.66 o
   1  -3  10     5201.11     5227.79    189.47 o
   2  -3  10     2369.35     2513.29    126.79 o
   3  -3  10      119.47       74.44     23.03 o
   4  -3  10      906.89      875.09     59.52 o
   5  -3  10     1434.03     1438.77     93.18 o
   6  -3  10     1543.98     1583.72    119.99 o
   7  -3  10      357.73      371.65     46.74 o
   8  -3  10       51.76       20.04     28.15 o
  -7  -2  10      191.89      147.62     53.98 o
  -6  -2  10      265.87      228.45     44.17 o
  -5  -2  10      109.83      122.85     22.09 o
  -4  -2  10      132.26       93.52     17.81 o
  -3  -2  10     1565.18     1579.02     76.79 o
  -2  -2  10     3773.35     3921.40    114.77 o
  -1  -2  10     4526.36     4586.39    155.34 o
   0  -2  10     2145.82     2150.14     95.11 o
   1  -2  10      817.55      844.28     44.15 o
   2  -2  10      376.39      395.91     29.64 o
   3  -2  10     2865.72     2931.34    111.31 o
   4  -2  10     2828.30     3093.41    121.42 o
   5  -2  10      938.34      938.07     65.58 o
   6  -2  10      408.05      400.26     46.84 o
   7  -2  10       21.67      -27.22     27.22 o
   8  -2  10       16.17       24.46     36.03 o
  -8  -1  10       83.71       45.19     40.25 o
  -7  -1  10       32.73       60.30     25.42 o
  -6  -1  10        1.94       16.15     20.20 o
  -5  -1  10      238.06      203.94     28.83 o
  -4  -1  10     1804.09     1859.97     96.55 o
  -3  -1  10     3304.16     3457.37    127.37 o
  -2  -1  10     2591.41     2652.92    107.08 o
  -1  -1  10      170.43      174.23     12.64 o
   0  -1  10      349.30      315.17     20.19 o
   1  -1  10     1760.75     1788.45     77.10 o
   2  -1  10     3091.39     3233.24    129.66 o
   3  -1  10     2373.90     2599.00     99.04 o
   4  -1  10     2788.30     2936.35    116.35 o
   5  -1  10       20.78        0.71     23.70 o
   6  -1  10      112.93      149.73     26.40 o
   7  -1  10      204.68      229.10     37.02 o
   8  -1  10      125.29       95.57     35.13 o
  -8   0  10        0.06       65.03     23.86 o
  -7   0  10       64.70       88.14     22.45 o
  -6   0  10      490.89      532.52     52.92 o
  -5   0  10     1039.64     1082.27     73.52 o
  -4   0  10     1349.31     1333.19     75.60 o
  -3   0  10      996.85      949.30     45.72 o
  -2   0  10       30.57       43.97      9.79 o
  -1   0  10     2617.51     2587.74     86.18 o
   0   0  10     1680.25     1662.76     71.97 o
   1   0  10     5454.34     5636.06    169.80 o
   2   0  10     2398.58     2474.54    101.22 o
   3   0  10      130.61      153.39     19.18 o
   4   0  10        3.87      -18.98     18.98 o
   5   0  10      776.69      800.42     66.23 o
   6   0  10      530.13      557.03     56.18 o
   7   0  10      212.52      206.62     42.46 o
   8   0  10       26.24       51.09     32.56 o
  -8   1  10      168.21      230.09     60.02 o
  -7   1  10      372.15      363.94     48.24 o
  -6   1  10      696.53      682.12     64.22 o
  -5   1  10      225.62      239.72     27.75 o
  -4   1  10       47.96       48.98     13.37 o
  -3   1  10     1152.61     1087.40     51.16 o
  -2   1  10     6471.44     7087.46    210.24 o
  -1   1  10     6638.70     6774.99    199.28 o
   0   1  10     3087.68     3061.16    102.22 o
   1   1  10      682.30      682.97     37.11 o
   2   1  10      191.78      189.51     18.59 o
   3   1  10      729.66      772.35     44.74 o
   4   1  10     3060.79     3397.35    147.00 o
   5   1  10      797.13      964.49     66.56 o
   6   1  10      384.56      448.25     58.40 o
   7   1  10       24.05       24.26     27.26 o
  -8   2  10      111.61      100.45     25.43 o
  -7   2  10       92.94       97.24     33.35 o
  -6   2  10        0.66        0.60     14.64 o
  -5   2  10      218.58      236.13     26.05 o
  -4   2  10     1566.78     1587.89     88.87 o
  -3   2  10     4563.31     4931.30    158.47 o
  -2   2  10     4681.88     4686.31    134.17 o
  -1   2  10      372.19      363.95     23.29 o
   0   2  10       51.29       38.67     15.42 o
   1   2  10     1395.31     1215.60     57.47 o
   2   2  10     3240.61     3399.62    121.70 o
   3   2  10     1797.48     1778.43    100.67 o
   4   2  10     2227.69     2179.23    137.22 o
   5   2  10       53.81      118.10     23.17 o
   6   2  10       16.74       17.33     40.24 o
   7   2  10       78.35      179.26     37.20 o
  -8   3  10        3.67       -1.98     26.63 o
  -7   3  10       27.72       18.75     17.63 o
  -6   3  10      624.21      596.19     54.19 o
  -5   3  10     1161.83     1035.02     69.06 o
  -4   3  10     1156.28     1111.41     67.26 o
  -3   3  10      876.04      853.18     53.00 o
  -2   3  10        1.02       11.24     22.51 o
  -1   3  10      721.46      773.96     42.06 o
   0   3  10     2172.14     2208.20     97.02 o
   1   3  10     5758.15     5835.62    169.47 o
   2   3  10     2738.55     2682.93    101.65 o
   3   3  10      202.99      193.08     25.22 o
   4   3  10        6.89       31.40     29.32 o
   5   3  10      152.99      209.98     45.27 o
   6   3  10      159.37      133.09     55.32 o
   7   3  10      123.76       39.52     30.64 o
  -8   4  10      136.70      133.59     39.23 o
  -7   4  10      289.67      345.41     44.71 o
  -6   4  10      719.32      705.51     58.28 o
  -5   4  10      444.05      417.95     36.90 o
  -4   4  10       18.41       29.35     12.27 o
  -3   4  10      908.99      879.57     49.94 o
  -2   4  10     1468.49     1521.52     73.82 o
  -1   4  10     2190.55     2269.49    101.51 o
   0   4  10     1129.11     1160.73     64.73 o
   1   4  10     1179.85     1293.29     76.30 o
   2   4  10      194.63      222.46     28.34 o
   3   4  10       96.02      128.74     21.07 o
   4   4  10      906.24      915.38     71.92 o
   5   4  10      240.90      290.61     41.02 o
   6   4  10      121.22      148.13     33.18 o
  -8   5  10      140.09      179.13     45.45 o
  -7   5  10      241.79      201.06     46.57 o
  -6   5  10       40.25       48.29     16.33 o
  -5   5  10      128.14      104.59     21.68 o
  -4   5  10     1107.20      981.79     67.37 o
  -3   5  10     2482.46     2451.24    105.37 o
  -2   5  10     2304.62     2383.08    100.82 o
  -1   5  10      877.00      812.25     54.17 o
   0   5  10      680.00      612.22     41.62 o
   1   5  10     1136.29      854.01     97.25 o
   2   5  10     2311.53     2325.27    145.34 o
   3   5  10     1368.11     1337.91     90.44 o
   4   5  10      823.33      803.77     73.65 o
   5   5  10       56.68       48.14     40.62 o
  -8   6  10        3.42       -1.81     26.06 o
  -7   6  10        6.20       -8.95     22.85 o
  -6   6  10      443.01      462.64     57.68 o
  -5   6  10      915.93      900.60     64.86 o
  -4   6  10     1264.12     1126.59     74.76 o
  -3   6  10      371.42      360.40     31.89 o
  -2   6  10      131.95      109.11     17.61 o
  -1   6  10      163.94      164.32     20.05 o
   0   6  10      536.35      534.04     45.73 o
   1   6  10     2280.20     2190.04    123.42 o
   2   6  10      565.10      604.37     58.52 o
   3   6  10      207.69      150.54     29.71 o
   4   6  10        3.98       10.64     31.40 o
   5   6  10       27.92       38.12     24.91 o
  -7   7  10      224.66      369.05     64.32 o
  -6   7  10      419.59      409.19     48.16 o
  -5   7  10      419.10      413.59     48.51 o
  -4   7  10       86.95       79.54     22.06 o
  -3   7  10      227.90      213.29     24.43 o
  -2   7  10      735.62      696.30     59.96 o
  -1   7  10      871.42      871.78     61.22 o
   0   7  10     1237.95     1209.17     82.29 o
   1   7  10      276.26      304.78     43.96 o
   2   7  10       23.02       10.47     23.64 o
   3   7  10       41.40       52.54     18.85 o
   4   7  10      192.48      122.94     37.16 o
  -7   8  10      137.37      103.34     59.51 o
  -6   8  10       15.25        7.36     22.80 o
  -5   8  10        3.47      -19.17     19.17 o
  -4   8  10      303.20      289.23     39.90 o
  -3   8  10      585.95      535.77     55.99 o
  -2   8  10      800.33      788.05     71.96 o
  -1   8  10      540.27      478.82     53.20 o
   0   8  10       87.20       93.94     26.35 o
   1   8  10       71.93       92.66     23.27 o
   2   8  10      308.99      256.98     42.87 o
   3   8  10      254.42      187.80     61.52 o
  -6   9  10      114.90       81.36     49.34 o
  -5   9  10      380.40      253.19     41.31 o
  -4   9  10      820.09      746.25     75.52 o
  -3   9  10      358.67      327.48     45.58 o
  -2   9  10       90.02       73.22     21.25 o
  -1   9  10       88.09       99.20     27.02 o
   0   9  10      238.89      203.01     37.53 o
   1   9  10      447.63      446.46     60.13 o
   2   9  10      242.82      225.65     39.25 o
  -5  10  10      224.92      236.14     45.40 o
  -4  10  10       45.81       72.48     28.16 o
  -3  10  10        5.46       24.30     24.50 o
  -2  10  10      150.55       98.32     43.32 o
  -1  10  10      350.05      311.25     99.16 o
   0  10  10      302.52      354.49     62.10 o
   0 -10  11        0.10      -35.50     77.79 o
   1 -10  11      237.71      222.87     69.80 o
   2 -10  11      318.24      356.93    105.05 o
   3 -10  11      569.74      571.96    157.42 o
   4 -10  11      290.02      227.24     73.08 o
  -2  -9  11        4.69      -18.93     44.37 o
  -1  -9  11       93.40      116.31     37.45 o
   0  -9  11      584.08      608.13     67.43 o
   1  -9  11      724.48      729.36     80.00 o
   2  -9  11      451.67      463.19     64.81 o
   3  -9  11      186.20      187.88     42.38 o
   4  -9  11        0.16       10.75     18.90 o
   5  -9  11       49.44       81.08     40.76 o
   6  -9  11      279.82      320.16     50.56 o
  -3  -8  11       19.87        4.01     25.83 o
  -2  -8  11      230.81      208.62     37.68 o
  -1  -8  11      865.15      745.13     76.78 o
   0  -8  11      971.40      930.09     98.28 o
   1  -8  11      154.63      167.61     37.61 o
   2  -8  11      164.75      134.53     46.87 o
   3  -8  11      196.37      266.30     47.15 o
   4  -8  11      387.02      414.89     61.69 o
   5  -8  11      503.02      535.13     58.60 o
   6  -8  11      299.64      348.69     59.94 o
  -4  -7  11      158.72      117.74     29.45 o
  -3  -7  11      475.14      490.27     47.37 o
  -2  -7  11      756.78      820.45     71.94 o
  -1  -7  11      593.50      632.34     65.37 o
   0  -7  11        3.64       -1.00      5.35 o
   1  -7  11      441.25      392.22     50.23 o
   2  -7  11      881.22      903.14     83.28 o
   3  -7  11     1444.14     1453.47    136.23 o
   4  -7  11      641.52      634.74     75.26 o
   5  -7  11      329.77      207.96     69.84 o
   6  -7  11        5.50       14.70     19.85 o
   7  -7  11       48.35       48.10     37.64 o
  -5  -6  11      145.24      144.53     40.98 o
  -4  -6  11      352.40      429.91     50.67 o
  -3  -6  11      417.87      390.90     54.24 o
  -2  -6  11      170.77      138.56     25.05 o
  -1  -6  11      216.51      179.07     23.66 o
   0  -6  11     1349.04     1311.49    109.21 o
   1  -6  11     1613.16     1610.55    124.30 o
   2  -6  11     2484.39     2673.64    203.10 o
   3  -6  11      755.72      693.40     72.57 o
   4  -6  11        6.83       26.28     23.36 o
   5  -6  11       77.20       40.73     19.98 o
   6  -6  11      500.14      397.90     48.38 o
   7  -6  11      345.62      344.28     49.25 o
  -6  -5  11      104.27      148.27     47.31 o
  -5  -5  11      227.99      230.29     42.41 o
  -4  -5  11       72.77       73.14     22.71 o
  -3  -5  11       58.05       21.55     20.72 o
  -2  -5  11      618.69      572.21     49.26 o
  -1  -5  11     2070.09     2067.70    129.46 o
   0  -5  11     1990.94     2009.82    127.41 o
   1  -5  11     1134.04     1145.13    120.10 o
   2  -5  11      424.76      438.53     45.34 o
   3  -5  11      558.88      599.09     61.58 o
   4  -5  11      895.10      820.07     72.19 o
   5  -5  11      757.53      780.74     64.68 o
   6  -5  11      710.45      545.61     81.18 o
   7  -5  11      117.92       43.24     37.15 o
   8  -5  11        5.44       51.10     33.45 o
  -6  -4  11       13.87       -0.49     26.40 o
  -5  -4  11        6.29       32.76     45.81 o
  -4  -4  11      367.59      307.57     40.40 o
  -3  -4  11     1173.98     1057.34     72.86 o
  -2  -4  11     1921.24     1735.43     97.08 o
  -1  -4  11     1367.09     1295.76     72.37 o
   0  -4  11      323.85      376.31     42.62 o
   1  -4  11       97.81       81.28     15.04 o
   2  -4  11      577.31      574.59     47.60 o
   3  -4  11     2537.03     2767.75    134.80 o
   4  -4  11      141.49      119.09     19.39 o
   5  -4  11      577.28      563.81     54.51 o
   6  -4  11       31.27       16.95     13.80 o
   7  -4  11       24.03      -23.51     23.51 o
   8  -4  11      120.34      144.54     31.39 o
  -7  -3  11        0.02        0.36     49.84 o
  -6  -3  11       24.21       -2.65     26.97 o
  -5  -3  11      531.00      480.60     65.97 o
  -4  -3  11     1421.17     1387.12     95.15 o
  -3  -3  11     1319.33     1243.39     80.12 o
  -2  -3  11      440.10      381.28     32.42 o
  -1  -3  11      105.46      114.86     18.95 o
   0  -3  11     1500.86     1435.67     72.38 o
   1  -3  11     3268.16     3484.75    154.08 o
   2  -3  11     7572.95     8068.84    600.98 o
   3  -3  11     1688.99     1622.01     92.08 o
   4  -3  11      164.52       97.83     21.76 o
   5  -3  11       97.68       78.69     24.06 o
   6  -3  11      664.33      684.56     69.40 o
   7  -3  11      347.32      312.83     43.82 o
   8  -3  11      189.84      219.73     49.30 o
  -7  -2  11      110.04       73.85     38.72 o
  -6  -2  11      235.58      244.68     37.88 o
  -5  -2  11      595.81      606.12     55.99 o
  -4  -2  11      185.62      258.53     29.43 o
  -3  -2  11       17.40       55.69     13.80 o
  -2  -2  11     1238.73     1258.42     67.07 o
  -1  -2  11     4271.50     4184.50    126.46 o
   0  -2  11     4311.87     4114.87    141.62 o
   1  -2  11     2379.97     2288.43     97.85 o
   2  -2  11     1522.61     1393.42     67.98 o
   3  -2  11      649.14      611.80     41.54 o
   4  -2  11       56.58      100.09     18.56 o
   5  -2  11     1200.90     1240.43     79.07 o
   6  -2  11      689.06      661.44     68.06 o
   7  -2  11      161.01      144.18     29.55 o
   8  -2  11        9.57      -10.17     21.93 o
  -7  -1  11      102.47       73.17     22.17 o
  -6  -1  11      150.07      112.41     28.51 o
  -5  -1  11        0.87       10.38     20.90 o
  -4  -1  11      411.75      394.53     33.76 o
  -3  -1  11     2128.73     2297.44     94.12 o
  -2  -1  11     4142.12     4421.25    157.66 o
  -1  -1  11     2372.35     2455.28    106.60 o
   0  -1  11      438.15      438.30     32.96 o
   1  -1  11        1.49       16.21     14.59 o
   2  -1  11     1032.05     1106.75     52.74 o
   3  -1  11     1928.71     2019.20     92.51 o
   4  -1  11     1760.72     1897.26    101.44 o
   5  -1  11      741.02      768.03     59.84 o
   6  -1  11       67.64       82.08     27.98 o
   7  -1  11       11.79       81.95     36.04 o
   8  -1  11       51.44      127.57     35.44 o
  -8   0  11       27.91       97.08     51.73 o
  -7   0  11        2.83       10.93     29.42 o
  -6   0  11       18.15       -2.00     36.88 o
  -5   0  11      634.25      612.69     66.91 o
  -4   0  11     1383.83     1303.21     79.32 o
  -3   0  11     3254.96     3411.51    124.01 o
  -2   0  11      528.50      466.92     34.16 o
  -1   0  11       87.17       68.78      7.93 o
   0   0  11      665.06      552.62     40.08 o
   1   0  11     2249.84     2243.77     95.68 o
   2   0  11     3405.80     3686.23    120.09 o
   3   0  11     1546.87     1697.86     95.13 o
   4   0  11      685.21      734.12     58.94 o
   5   0  11       74.06      108.43     21.19 o
   6   0  11      387.53      460.81     61.20 o
   7   0  11      150.96      170.57     34.96 o
  -8   1  11       13.87       15.43     17.94 o
  -7   1  11      159.62      184.55     44.80 o
  -6   1  11      553.88      630.64     57.87 o
  -5   1  11      761.69      732.44     64.58 o
  -4   1  11      712.06      621.22     44.42 o
  -3   1  11      226.20      195.77     24.59 o
  -2   1  11     2299.35     2505.99    101.51 o
  -1   1  11     4929.40     5094.63    145.50 o
   0   1  11     5291.44     5171.58    150.23 o
   1   1  11     2676.16     2721.35    117.76 o
   2   1  11     1272.30     1326.70     71.66 o
   3   1  11       12.41       30.06     17.14 o
   4   1  11       92.99       86.91     16.93 o
   5   1  11      868.44      944.30     74.34 o
   6   1  11      596.45      560.18     55.51 o
   7   1  11      153.97      127.94     32.23 o
  -8   2  11       90.57       68.57     27.32 o
  -7   2  11      194.22      240.77     43.49 o
  -6   2  11      346.29      298.02     38.90 o
  -5   2  11       18.24       21.38     10.94 o
  -4   2  11       71.60       90.71     17.35 o
  -3   2  11     3318.76     3603.07    128.73 o
  -2   2  11     2218.37     2340.19    106.78 o
  -1   2  11     2904.26     2909.40    118.53 o
   0   2  11     1031.96     1018.87     60.84 o
   1   2  11       77.45       64.01      9.91 o
   2   2  11      374.46      384.02     32.65 o
   3   2  11     1556.50     1674.73     97.74 o
   4   2  11     1708.84     1693.28     97.80 o
   5   2  11      554.38      513.90     59.60 o
   6   2  11       32.67       99.85     25.23 o
   7   2  11        0.01      -15.81     35.32 o
  -8   3  11       64.22       72.40     27.72 o
  -7   3  11       24.54       32.29     34.85 o
  -6   3  11       37.85       14.33     18.16 o
  -5   3  11      523.62      510.68     46.47 o
  -4   3  11     1435.41     1444.03     83.55 o
  -3   3  11     3556.34     3750.48    144.32 o
  -2   3  11      919.91      985.09     55.66 o
  -1   3  11       24.19       36.64      9.32 o
   0   3  11       50.74       46.62     18.21 o
   1   3  11     2651.14     2588.67    102.74 o
   2   3  11     1922.61     1954.68    108.18 o
   3   3  11      578.38      522.66     51.18 o
   4   3  11      570.13      568.93     53.01 o
   5   3  11        1.95       16.58     18.43 o
   6   3  11       63.75       89.72     26.46 o
  -8   4  11        6.94       11.37     16.17 o
  -7   4  11      118.36       94.10     20.32 o
  -6   4  11      658.91      588.86     59.20 o
  -5   4  11      814.94      715.47     73.88 o
  -4   4  11      619.83      565.15     48.10 o
  -3   4  11       33.83       44.84     18.74 o
  -2   4  11      211.85      213.13     26.41 o
  -1   4  11      972.17      816.21     54.41 o
   0   4  11     1959.34     1797.17    100.52 o
   1   4  11     1469.36     1315.64     79.19 o
   2   4  11      210.49      211.09     27.20 o
   3   4  11        1.80      -23.33     23.33 o
   4   4  11      102.84      142.71     28.97 o
   5   4  11      205.95      260.73     44.85 o
   6   4  11      153.46      213.51     39.73 o
  -8   5  11       67.04       34.23     47.54 o
  -7   5  11      281.20      339.10     44.72 o
  -6   5  11      435.03      385.57     50.97 o
  -5   5  11       84.52       86.62     17.56 o
  -4   5  11       85.57      105.91     23.62 o
  -3   5  11     1669.97     1610.27     91.31 o
  -2   5  11     1835.99     1777.26    109.18 o
  -1   5  11     2169.42     2231.13     95.40 o
   0   5  11     3901.21     4135.89    170.18 o
   1   5  11       54.30       73.56     20.64 o
   2   5  11       62.62       93.82     19.89 o
   3   5  11      461.56      449.97     52.31 o
   4   5  11      745.68      701.33     65.14 o
   5   5  11      221.45      191.26     36.42 o
  -8   6  11       65.08       36.26     25.45 o
  -7   6  11       39.12       19.72     15.92 o
  -6   6  11       29.28       19.03     18.32 o
  -5   6  11      363.57      388.76     53.89 o
  -4   6  11      655.51      717.45     58.17 o
  -3   6  11     1814.56     1895.26    105.71 o
  -2   6  11      450.77      415.93     36.06 o
  -1   6  11      434.93      457.38     40.05 o
   0   6  11      103.87      103.94     28.24 o
   1   6  11      710.58      782.62     61.66 o
   2   6  11      666.22      704.39     75.72 o
   3   6  11      255.46      277.44     46.11 o
   4   6  11      168.35      126.58     36.21 o
  -7   7  11       46.70       89.35     30.74 o
  -6   7  11      361.02      324.35     41.70 o
  -5   7  11      626.41      619.22     62.63 o
  -4   7  11      479.13      516.55     55.55 o
  -3   7  11       15.32        6.82     17.08 o
  -2   7  11       18.70       11.06     21.29 o
  -1   7  11      336.20      433.96     46.11 o
   0   7  11      944.55      788.30     62.53 o
   1   7  11      732.65      630.37     64.50 o
   2   7  11      282.18      273.09     44.76 o
   3   7  11       57.03       37.32     20.84 o
   4   7  11       29.19       28.15     35.34 o
  -7   8  11      129.00      230.77     46.33 o
  -6   8  11      163.66      170.68     33.46 o
  -5   8  11       80.89      134.79     34.68 o
  -4   8  11        0.60      -26.62     26.62 o
  -3   8  11      412.59      423.23     55.92 o
  -2   8  11      411.40      502.34     58.12 o
  -1   8  11      756.93      867.12     82.51 o
   0   8  11      512.97      473.15     55.06 o
   1   8  11       40.71       27.66     38.77 o
   2   8  11       22.14       20.75     25.34 o
   3   8  11       86.68      117.14     32.43 o
  -6   9  11        0.08      -24.10     24.10 o
  -5   9  11      118.42      106.95     27.69 o
  -4   9  11      401.31      302.50     82.81 o
  -3   9  11      697.75      748.36     76.32 o
  -2   9  11      429.80      450.27     62.09 o
  -1   9  11       88.81      103.99     26.63 o
   0   9  11        1.21       12.07     25.57 o
   1   9  11      130.37      156.88     32.12 o
  -4  10  11      221.38      217.77     51.14 o
  -3  10  11       32.79      -19.79     33.42 o
  -2  10  11        0.23       -7.76     43.53 o
  -1  10  11       65.65       75.50     33.27 o
   1 -10  12        0.57       51.84     23.80 o
   2 -10  12       60.76       40.99    132.61 o
   3 -10  12      341.10      390.97     90.86 o
  -1  -9  12       41.65       85.10     36.42 o
   0  -9  12      114.05      101.12     41.00 o
   1  -9  12      326.93      352.05     69.91 o
   2  -9  12      494.96      383.61    118.27 o
   3  -9  12      537.92      632.29     98.15 o
   4  -9  12      219.73      110.01     36.48 o
   5  -9  12        7.21       19.67     28.10 o
  -3  -8  12       30.49       46.07     25.69 o
  -2  -8  12        1.32        0.38     23.70 o
  -1  -8  12      326.89      373.72     57.77 o
   0  -8  12      592.51      523.85     80.91 o
   1  -8  12      619.37      598.58     81.99 o
   2  -8  12      479.63      378.75     57.03 o
   3  -8  12       32.09       14.87     24.70 o
   4  -8  12       96.82      108.39     35.92 o
   5  -8  12      174.35      185.77     43.16 o
   6  -8  12      291.33      251.27     65.02 o
  -4  -7  12        8.93       45.47     27.61 o
  -3  -7  12      155.06      165.30     31.81 o
  -2  -7  12      541.37      484.63     54.11 o
  -1  -7  12     1236.17     1042.79     90.92 o
   0  -7  12      437.42      541.53     73.93 o
   1  -7  12       64.51      115.48     35.36 o
   2  -7  12       80.85       85.60     25.45 o
   3  -7  12      718.98      742.02     84.43 o
   4  -7  12      907.23      982.28    103.23 o
   5  -7  12      430.91      492.69     64.61 o
   6  -7  12      217.75      294.25     55.79 o
   7  -7  12       25.97       41.05     23.24 o
  -4  -6  12      244.92      173.01     56.28 o
  -3  -6  12      553.16      657.17     63.26 o
  -2  -6  12      752.81      744.64     74.45 o
  -1  -6  12      150.87      156.69     26.72 o
   0  -6  12       33.65       22.16     20.32 o
   1  -6  12      787.91      717.18     73.35 o
   2  -6  12     1484.31     1612.72    112.48 o
   3  -6  12     1699.15     1926.66    158.19 o
   4  -6  12      437.77      445.96     55.93 o
   5  -6  12      200.72      171.45     39.34 o
   6  -6  12       39.57       34.34     15.45 o
   7  -6  12      146.71      208.58     44.44 o
  -5  -5  12      260.31      286.90     43.62 o
  -4  -5  12      263.46      309.90     44.83 o
  -3  -5  12      119.30      107.06     24.02 o
  -2  -5  12        0.34       10.53     15.40 o
  -1  -5  12      670.99      620.85     53.94 o
   0  -5  12     1903.19     1894.95    145.03 o
   1  -5  12     2527.16     3002.54    227.00 o
   2  -5  12     2282.06     2473.69    188.05 o
   3  -5  12       12.90       34.88     18.37 o
   4  -5  12       64.52       36.64     34.74 o
   5  -5  12       76.25       98.47     26.56 o
   6  -5  12      393.00      380.82     46.79 o
   7  -5  12      226.32      242.55     40.54 o
  -6  -4  12       91.73      167.28     36.06 o
  -5  -4  12      115.80      140.11     30.19 o
  -4  -4  12        9.04       21.26     28.95 o
  -3  -4  12      223.61      232.20     29.13 o
  -2  -4  12     1015.08     1070.46     71.58 o
  -1  -4  12     1984.32     2074.16    103.61 o
   0  -4  12     1293.86     1211.83     91.73 o
   1  -4  12      302.26      285.14     44.27 o
   2  -4  12       52.26       97.47     30.18 o
   3  -4  12      986.41      902.62     79.36 o
   4  -4  12      321.47      318.26     38.06 o
   5  -4  12      763.25      728.72     61.28 o
   6  -4  12      270.52      186.00     33.09 o
   7  -4  12       28.18       30.13     35.69 o
  -6  -3  12       17.28        1.24     33.67 o
  -5  -3  12       65.82       81.56     22.86 o
  -4  -3  12      530.54      510.90     54.13 o
  -3  -3  12     1138.45     1089.29     75.45 o
  -2  -3  12     1919.41     1867.17    100.67 o
  -1  -3  12      908.98      783.64     53.06 o
   0  -3  12        0.98       17.50     18.37 o
   1  -3  12      945.89      913.94     65.68 o
   2  -3  12     5786.54     6163.38    336.87 o
   3  -3  12     2273.08     2454.31    127.79 o
   4  -3  12     1187.56     1176.38     80.73 o
   5  -3  12      654.71      624.77     58.40 o
   6  -3  12        7.03      -10.86     20.27 o
   7  -3  12       90.30      104.68     28.55 o
  -7  -2  12       17.52      -15.36     41.49 o
  -6  -2  12      154.43      195.74     34.62 o
  -5  -2  12      770.89      782.41     72.65 o
  -4  -2  12      631.74      584.77     50.58 o
  -3  -2  12      495.93      452.95     38.29 o
  -2  -2  12       20.78       41.96     13.94 o
  -1  -2  12      911.28      791.33     58.15 o
   0  -2  12     2206.07     2099.30     95.73 o
   1  -2  12     4288.88     4527.90    163.38 o
   2  -2  12     2226.57     2260.19    104.47 o
   3  -2  12      175.67      184.01     24.05 o
   4  -2  12        0.89       27.34     11.25 o
   5  -2  12      102.95      123.86     20.07 o
   6  -2  12      462.51      517.64     59.18 o
   7  -2  12      184.78      119.04     61.17 o
  -7  -1  12      116.66      160.94     32.90 o
  -6  -1  12      281.23      284.98     42.27 o
  -5  -1  12      416.12      365.99     46.45 o
  -4  -1  12       57.81       46.18     20.04 o
  -3  -1  12      133.41       80.57     19.84 o
  -2  -1  12     2503.05     2581.12    109.80 o
  -1  -1  12     3417.02     3475.87    123.85 o
   0  -1  12     1735.43     1823.97     83.84 o
   1  -1  12      797.21      783.20     44.73 o
   2  -1  12       12.30       34.30     12.20 o
   3  -1  12      511.28      508.60     35.52 o
   4  -1  12      561.62      605.41     52.34 o
   5  -1  12     1394.20     1438.20     96.98 o
   6  -1  12      317.81      353.04     46.71 o
   7  -1  12       28.62       71.67     30.92 o
  -7   0  12       70.63       33.69     19.35 o
  -6   0  12       30.46       84.99     27.03 o
  -5   0  12       53.69       71.85     16.48 o
  -4   0  12      467.56      474.56     44.81 o
  -3   0  12     1766.61     1660.19     92.87 o
  -2   0  12     2001.11     2057.94     93.33 o
  -1   0  12     1133.37     1053.44     64.23 o
   0   0  12       36.85       28.89     18.60 o
   1   0  12      380.99      373.89     29.65 o
   2   0  12     2031.85     2215.61    101.48 o
   3   0  12     2040.83     2050.07    104.19 o
   4   0  12      643.35      637.77     54.52 o
   5   0  12      305.68      255.63     42.92 o
   6   0  12       39.58       39.75     21.98 o
   7   0  12       22.30       72.21     32.02 o
  -8   1  12        4.38      -27.74     27.74 o
  -7   1  12       15.21       -5.57     22.76 o
  -6   1  12      176.42      183.45     30.88 o
  -5   1  12      965.08     1018.06     73.73 o
  -4   1  12     1972.56     2081.99    129.75 o
  -3   1  12     1643.56     1690.87     93.49 o
  -2   1  12       16.35       -9.13     13.93 o
  -1   1  12     1290.04     1187.37     66.45 o
   0   1  12     1807.75     1869.27     85.55 o
   1   1  12     2712.11     2641.27    108.27 o
   2   1  12     3081.37     3328.31    131.37 o
   3   1  12      564.00      557.26     46.35 o
   4   1  12      275.63      263.80     38.23 o
   5   1  12      134.24      138.13     28.67 o
   6   1  12      298.16      365.55     48.77 o
   7   1  12      105.86      173.80     36.36 o
  -8   2  12       34.72       27.82     25.04 o
  -7   2  12      159.43      134.21     37.21 o
  -6   2  12      343.65      410.29     51.44 o
  -5   2  12      634.28      645.79     61.94 o
  -4   2  12      177.07      199.34     27.07 o
  -3   2  12       47.15       35.75     10.90 o
  -2   2  12     2062.05     1993.74     91.48 o
  -1   2  12     3035.99     2989.43    118.73 o
   0   2  12     2513.95     2521.15    101.23 o
   1   2  12     1399.61     1405.08     77.93 o
   2   2  12      166.87      140.67     18.72 o
   3   2  12      168.37      179.98     23.18 o
   4   2  12      382.68      437.96     44.52 o
   5   2  12      717.46      740.91     67.78 o
   6   2  12      178.99      167.03     34.94 o
  -8   3  12       86.75       41.69     46.07 o
  -7   3  12      139.27       89.39     36.11 o
  -6   3  12       82.53       71.83     29.41 o
  -5   3  12       11.16       14.90     18.42 o
  -4   3  12      584.37      607.22     52.04 o
  -3   3  12     1620.74     1661.76     92.44 o
  -2   3  12     1975.60     2075.03     99.44 o
  -1   3  12     1480.23     1259.86     71.99 o
   0   3  12      431.29      424.40     34.22 o
   1   3  12      261.15      215.84     30.45 o
   2   3  12      851.82      847.60     60.09 o
   3   3  12      673.85      712.96     56.75 o
   4   3  12      601.20      532.68     58.85 o
   5   3  12      188.52      161.31     33.07 o
   6   3  12        0.35       40.13     28.30 o
  -8   4  12       13.85       80.76     34.92 o
  -7   4  12        2.55       19.06     19.75 o
  -6   4  12      111.44       90.22     24.04 o
  -5   4  12      727.87      678.07     65.03 o
  -4   4  12      850.77      853.55     59.91 o
  -3   4  12     1387.58     1448.83     82.06 o
  -2   4  12       38.10       31.12     13.04 o
  -1   4  12       99.71      135.02     20.16 o
   0   4  12     1717.47     1842.84    104.36 o
   1   4  12     1219.76     1213.16     81.71 o
   2   4  12     1031.87      957.87     66.69 o
   3   4  12      228.69      233.70     34.66 o
   4   4  12      132.52      109.58     30.73 o
   5   4  12       17.72       34.58     27.34 o
  -7   5  12      159.33      131.85     27.86 o
  -6   5  12      486.22      524.85     52.68 o
  -5   5  12      507.74      503.90     48.00 o
  -4   5  12      214.89      218.20     26.47 o
  -3   5  12        2.84      -11.49     19.75 o
  -2   5  12      205.04      171.95     26.67 o
  -1   5  12     2460.73     2361.91    145.34 o
   0   5  12     2932.81     3142.38    193.49 o
   1   5  12     1220.62     1212.91     98.48 o
   2   5  12      265.54      238.15     35.50 o
   3   5  12        6.92       12.18     42.34 o
   4   5  12      113.91      147.43     30.69 o
   5   5  12      215.64      215.01     39.89 o
  -7   6  12      151.20      163.39     41.99 o
  -6   6  12       90.75       95.88     21.62 o
  -5   6  12        1.89      -22.43     22.43 o
  -4   6  12      179.83      205.50     32.35 o
  -3   6  12     1043.64      958.20     69.06 o
  -2   6  12      637.25      560.17     58.67 o
  -1   6  12     1018.69     1031.17     70.89 o
   0   6  12       64.29       29.03     23.81 o
   1   6  12       76.79       81.78     21.17 o
   2   6  12      304.40      315.67     44.46 o
   3   6  12      204.13      159.68     33.65 o
   4   6  12      325.22      359.75     53.30 o
  -7   7  12        3.90      -32.06     32.06 o
  -6   7  12       59.82       64.06     29.25 o
  -5   7  12      344.90      420.22     49.16 o
  -4   7  12      562.56      706.20     70.73 o
  -3   7  12      545.02      633.77     68.20 o
  -2   7  12      199.02      247.57     35.64 o
  -1   7  12       22.45       26.77     29.02 o
   0   7  12      205.68      260.34     38.22 o
   1   7  12      465.88      519.97     58.51 o
   2   7  12      398.77      333.22     46.61 o
   3   7  12      154.75       84.07     26.47 o
  -6   8  12      214.14      248.87     48.83 o
  -5   8  12      247.95      234.11     42.58 o
  -4   8  12      104.64       92.36     24.67 o
  -3   8  12        0.27      -15.42     44.99 o
  -2   8  12       98.56       91.50     38.37 o
  -1   8  12      386.25      337.77     46.09 o
   0   8  12      769.61      751.49     84.54 o
   1   8  12      224.41      243.17     43.56 o
   2   8  12       79.17      105.76     26.28 o
  -5   9  12        8.28       25.26     25.19 o
  -4   9  12       34.47        8.66     21.67 o
  -3   9  12      500.32      502.59     62.58 o
  -2   9  12      338.79      392.55     54.67 o
  -1   9  12      338.11      387.48     54.27 o
   0   9  12      125.39      130.53     29.21 o
   1   9  12        9.07        2.16     32.69 o
   0  -9  13       35.32       68.56     41.86 o
   1  -9  13        8.95       12.31     20.92 o
   2  -9  13      169.58      206.15     46.97 o
   3  -9  13      436.96      483.14     78.51 o
   4  -9  13      457.22      506.52     97.85 o
  -2  -8  13       64.23       48.37     51.30 o
  -1  -8  13        6.37       45.25     24.20 o
   0  -8  13      101.93      116.37     35.61 o
   1  -8  13      543.46      664.22     84.97 o
   2  -8  13      572.29      581.31    107.71 o
   3  -8  13      450.07      477.71     58.53 o
   4  -8  13       29.40       44.94     24.65 o
   5  -8  13       62.22      123.68     38.70 o
  -3  -7  13        0.26        6.66     18.75 o
  -2  -7  13      177.88      181.79     39.68 o
  -1  -7  13      675.80      686.36     72.87 o
   0  -7  13      972.05      836.15     90.75 o
   1  -7  13      724.36      838.14     88.56 o
   2  -7  13      157.62      147.95     35.09 o
   3  -7  13       14.82       15.82     18.90 o
   4  -7  13      448.99      534.82     69.30 o
   5  -7  13      196.02      241.31     50.09 o
   6  -7  13      468.04      356.03     71.09 o
  -4  -6  13       53.65       56.63     24.46 o
  -3  -6  13      316.32      328.11     45.38 o
  -2  -6  13      603.48      574.04     67.39 o
  -1  -6  13      730.40      730.64     71.26 o
   0  -6  13      415.51      389.01     55.19 o
   1  -6  13        0.33       50.64     17.77 o
   2  -6  13      401.60      299.79     61.99 o
   3  -6  13     1080.68     1193.87    111.84 o
   4  -6  13     1292.55     1309.75    157.32 o
   5  -6  13      256.25      302.35     53.10 o
   6  -6  13      124.35      131.48     41.34 o
   7  -6  13        9.06       34.90     34.08 o
  -5  -5  13      105.86      129.91     35.91 o
  -4  -5  13      367.48      375.91     43.01 o
  -3  -5  13      428.91      428.28     56.12 o
  -2  -5  13      349.25      330.08     42.36 o
  -1  -5  13       17.72       25.20     24.28 o
   0  -5  13      294.15      306.59     51.39 o
   1  -5  13     1658.25     1758.89    120.92 o
   2  -5  13     1890.70     2059.73    142.96 o
   3  -5  13      544.08      544.69     65.46 o
   4  -5  13      130.94      149.02     45.14 o
   5  -5  13       14.95        3.49     19.27 o
   6  -5  13      128.91      157.97     42.85 o
   7  -5  13      178.67      235.92     45.27 o
  -5  -4  13      209.05      134.34     56.15 o
  -4  -4  13      116.04       98.50     24.19 o
  -3  -4  13        1.62       23.27     20.86 o
  -2  -4  13       34.05       28.19     19.50 o
  -1  -4  13     1093.54     1062.86     72.51 o
   0  -4  13     1479.47     1712.98    141.03 o
   1  -4  13     1528.78     1598.40    125.60 o
   2  -4  13       23.85       -3.48     19.22 o
   3  -4  13       28.05       48.34     22.88 o
   4  -4  13      530.79      417.06     42.23 o
   5  -4  13      169.56      167.53     30.21 o
   6  -4  13      594.59      610.48     73.09 o
   7  -4  13      161.49      180.95     35.28 o
  -6  -3  13       92.55       50.84     54.30 o
  -5  -3  13       34.97       65.40     21.47 o
  -4  -3  13       99.55      119.66     32.94 o
  -3  -3  13      518.03      530.35     52.05 o
  -2  -3  13     1714.59     1505.33     98.34 o
  -1  -3  13     2303.08     2426.44    114.12 o
   0  -3  13     2334.09     2281.16    130.53 o
   1  -3  13       52.56       18.70     14.66 o
   2  -3  13      635.60      591.21     60.70 o
   3  -3  13     1079.14     1006.13     70.44 o
   4  -3  13     1866.88     1715.20    127.76 o
   5  -3  13      682.77      569.55     64.79 o
   6  -3  13      214.44      222.65     36.87 o
   7  -3  13        0.29       18.59     33.21 o
  -6  -2  13       31.64       24.67     31.97 o
  -5  -2  13      219.81      245.78     41.61 o
  -4  -2  13      685.26      727.01     59.90 o
  -3  -2  13      848.42      896.47     99.65 o
  -2  -2  13     1745.23     1501.46     92.41 o
  -1  -2  13       60.82       57.54     11.30 o
   0  -2  13      162.10      128.55     22.86 o
   1  -2  13     2707.32     2752.77    110.12 o
   2  -2  13     1609.22     1730.59     98.21 o
   3  -2  13      819.23      832.68     67.17 o
   4  -2  13      186.20      209.98     28.87 o
   5  -2  13      103.41       23.27     28.91 o
   6  -2  13       82.70       71.98     31.33 o
   7  -2  13      122.71      110.23     31.87 o
  -7  -1  13       44.88       71.03     36.47 o
  -6  -1  13      216.89      212.25     36.96 o
  -5  -1  13      561.69      529.86     60.98 o
  -4  -1  13      396.15      424.63     44.97 o
  -3  -1  13       34.76       61.66     13.94 o
  -2  -1  13       83.06      119.77     17.71 o
  -1  -1  13     1270.24     1140.38     76.32 o
   0  -1  13     2503.35     2417.38     97.34 o
   1  -1  13     1991.11     2169.92     96.22 o
   2  -1  13     1057.84     1083.33     68.46 o
   3  -1  13       36.68       47.63     16.10 o
   4  -1  13      291.95      274.80     35.08 o
   5  -1  13      258.68      310.91     48.63 o
   6  -1  13      367.39      415.65     51.06 o
   7  -1  13       85.90       77.20     42.25 o
  -7   0  13      118.75      133.79     38.81 o
  -6   0  13      138.29      144.00     38.46 o
  -5   0  13      142.59      199.18     31.53 o
  -4   0  13       72.05       63.59     22.03 o
  -3   0  13      422.54      376.95     32.38 o
  -2   0  13     2723.53     2735.31    111.63 o
  -1   0  13     1773.19     1849.05    123.23 o
   0   0  13     1398.54     1469.16     72.63 o
   1   0  13      152.29      149.49     19.60 o
   2   0  13      423.08      407.84     34.66 o
   3   0  13      834.98      831.79     65.66 o
   4   0  13     1205.23     1151.37     80.15 o
   5   0  13      508.77      549.79     63.20 o
   6   0  13       99.39      182.55     36.72 o
   7   0  13        3.19       20.48     35.46 o
  -7   1  13       24.74       25.89     21.90 o
  -6   1  13        0.41       -3.32     19.85 o
  -5   1  13      233.37      200.93     34.83 o
  -4   1  13     1294.49     1228.90     85.94 o
  -3   1  13     1494.68     1505.43     85.01 o
  -2   1  13     2832.43     2854.01    112.78 o
  -1   1  13      152.41      147.22     17.99 o
   0   1  13       34.57       28.50     26.13 o
   1   1  13     1028.97      962.83     60.12 o
   2   1  13     2149.54     2243.47    100.82 o
   3   1  13     1221.27     1017.15     90.95 o
   4   1  13      510.89      522.38     49.43 o
   5   1  13      116.50      140.15     35.54 o
   6   1  13       11.59       41.38     25.60 o
  -7   2  13       36.08       74.01     47.87 o
  -6   2  13      178.04      246.82     42.19 o
  -5   2  13      941.58      915.63     76.99 o
  -4   2  13      559.80      527.57     45.88 o
  -3   2  13      271.85      280.99     26.78 o
  -2   2  13      108.71       87.25     22.03 o
  -1   2  13      826.53      706.66     48.60 o
   0   2  13     1478.42     1447.33     82.06 o
   1   2  13     2444.81     2533.63    107.73 o
   2   2  13     1099.04     1044.35     70.91 o
   3   2  13      152.66      163.13     24.91 o
   4   2  13       67.09       32.67     21.95 o
   5   2  13      201.23      188.84     44.46 o
   6   2  13      229.90      228.22     42.77 o
  -7   3  13      135.50      139.93     30.17 o
  -6   3  13      250.24      255.95     39.57 o
  -5   3  13      180.22      248.01     36.09 o
  -4   3  13        0.59       29.41     15.81 o
  -3   3  13      134.33      135.92     22.48 o
  -2   3  13     1967.94     2103.48     94.13 o
  -1   3  13     2216.31     2426.79    104.78 o
   0   3  13     1028.35     1006.74     70.12 o
   1   3  13       81.88       81.06     23.85 o
   2   3  13       98.72      100.75     21.70 o
   3   3  13      277.27      342.23     44.99 o
   4   3  13      398.65      471.88     66.78 o
   5   3  13      354.14      421.05     48.44 o
   6   3  13      100.54       96.27     39.98 o
  -7   4  13       44.86       38.89     24.42 o
  -6   4  13        1.13      -13.63     31.14 o
  -5   4  13      220.45      198.19     32.96 o
  -4   4  13      775.58      660.84     61.25 o
  -3   4  13      786.14      771.30     57.99 o
  -2   4  13     1445.47     1558.35    108.40 o
  -1   4  13       51.77       60.76     14.14 o
   0   4  13       68.40       65.77     25.18 o
   1   4  13      688.62      648.08     52.03 o
   2   4  13      899.53      918.58     74.32 o
   3   4  13      436.18      389.05     47.48 o
   4   4  13      353.48      355.17     49.40 o
   5   4  13       49.86       77.96     32.42 o
  -7   5  13       14.76        7.83     18.83 o
  -6   5  13      183.32      263.81     39.90 o
  -5   5  13      613.27      622.40     63.75 o
  -4   5  13      702.10      717.91     61.41 o
  -3   5  13      789.84      696.31     58.93 o
  -2   5  13      202.93      148.77     24.92 o
  -1   5  13      433.68      453.24     48.46 o
   0   5  13      708.79      701.15     60.30 o
   1   5  13     1176.66     1075.91     83.86 o
   2   5  13      571.51      586.61     65.82 o
   3   5  13      123.76      130.52     41.66 o
   4   5  13        4.93        6.68     27.48 o
  -7   6  13      140.02      191.59     45.68 o
  -6   6  13      189.57      196.80     36.96 o
  -5   6  13      134.78      159.65     28.70 o
  -4   6  13        2.49      -21.10     21.10 o
  -3   6  13        8.16       48.62     28.83 o
  -2   6  13     1190.22     1115.89     85.75 o
  -1   6  13      857.88      916.45     71.64 o
   0   6  13      623.29      584.97     54.18 o
   1   6  13       39.18       47.66     20.04 o
   2   6  13        5.38       15.09     19.75 o
   3   6  13       39.63       50.77     25.84 o
   4   6  13      134.08      116.45     39.28 o
  -6   7  13       11.36        5.78     20.55 o
  -5   7  13       79.19       48.56     38.68 o
  -4   7  13      257.06      266.43     42.08 o
  -3   7  13      645.48      603.27     55.24 o
  -2   7  13      627.25      591.86     67.29 o
  -1   7  13      129.84       82.37     24.33 o
   0   7  13       17.70       21.16     33.75 o
   1   7  13       91.54      135.98     33.44 o
   2   7  13      247.23      294.39     50.05 o
   3   7  13      136.72      143.18     40.71 o
  -6   8  13       82.71       66.75     25.32 o
  -5   8  13      241.45      302.48     47.79 o
  -4   8  13      235.99      291.73     48.22 o
  -3   8  13      314.98      345.99     47.69 o
  -2   8  13        8.80       22.34     23.81 o
  -1   8  13       83.11       82.64     36.11 o
   0   8  13      323.12      374.66     55.43 o
   1   8  13      333.01      302.62     47.78 o
  -4   9  13       30.16       19.87     31.95 o
  -3   9  13       36.38       58.79     28.60 o
  -2   9  13      137.34       85.97     24.75 o
  -1   9  13      245.83      247.03     43.82 o
   0   9  13      229.99      176.77     33.49 o
   1  -9  14       80.22       64.87     29.64 o
   2  -9  14        0.16        4.09     24.63 o
   3  -9  14       93.32      155.82     46.85 o
  -1  -8  14       97.16      139.19     40.75 o
   0  -8  14        4.40       37.22     23.37 o
   1  -8  14      112.49      144.84     56.15 o
   2  -8  14      415.08      479.94     78.75 o
   3  -8  14      597.01      723.02    111.54 o
   4  -8  14      284.57      283.74     58.51 o
   5  -8  14        6.39       -4.42     30.06 o
  -3  -7  14       86.63       99.53     32.59 o
  -2  -7  14        3.77       -2.34     28.07 o
  -1  -7  14       52.98      105.77     35.21 o
   0  -7  14      587.22      615.08     80.33 o
   1  -7  14      743.49      810.80    100.58 o
   2  -7  14      765.14      825.31    100.81 o
   3  -7  14      232.48      225.72     48.36 o
   4  -7  14        1.10        1.16     30.89 o
   5  -7  14       93.28      115.99     36.80 o
   6  -7  14      197.79      254.19     46.94 o
  -4  -6  14       15.63       31.28     21.65 o
  -3  -6  14       82.71       93.50     24.49 o
  -2  -6  14      189.27      155.48     28.42 o
  -1  -6  14      750.69      870.95     91.88 o
   0  -6  14      891.20      887.23     95.72 o
   1  -6  14      408.14      413.01     59.14 o
   2  -6  14       46.16       72.90     27.33 o
   3  -6  14      172.68      200.09     47.05 o
   4  -6  14      544.19      604.21     69.57 o
   5  -6  14      420.78      392.54     57.31 o
   6  -6  14      247.18      230.04     53.37 o
  -4  -5  14      181.77      205.24     42.37 o
  -3  -5  14      448.45      503.28     57.77 o
  -2  -5  14      430.39      397.00     51.02 o
  -1  -5  14      742.03      762.33    106.00 o
   0  -5  14      117.44      118.84     22.54 o
   1  -5  14      316.40      290.83     41.73 o
   2  -5  14      657.79      712.69     76.13 o
   3  -5  14      823.79      901.46     84.99 o
   4  -5  14      561.78      493.66     68.05 o
   5  -5  14       52.62       34.39     63.53 o
   6  -5  14        0.47       30.04     51.62 o
  -5  -4  14      156.39      147.52     32.51 o
  -4  -4  14      354.54      377.91     49.69 o
  -3  -4  14      183.14      162.02     34.04 o
  -2  -4  14       49.44       50.70     13.08 o
  -1  -4  14      133.65      150.13     22.77 o
   0  -4  14     1234.24     1399.10    104.47 o
   1  -4  14     1356.88     1435.74    123.65 o
   2  -4  14      722.39      665.58     71.53 o
   3  -4  14      322.77      361.57     49.54 o
   4  -4  14        9.31       17.65     13.36 o
   5  -4  14       55.00       47.72     13.36 o
   6  -4  14      294.89      246.47     42.58 o
   7  -4  14      193.77      165.18     35.38 o
  -6  -3  14      124.23      160.68     48.21 o
  -5  -3  14      143.43      183.71     34.52 o
  -4  -3  14       50.00       -6.69     38.22 o
  -3  -3  14       31.86       46.83     32.62 o
  -2  -3  14      144.75      120.23     21.84 o
  -1  -3  14     1912.36     1705.79    122.46 o
   0  -3  14     3987.55     3604.61    279.70 o
   1  -3  14      879.59      901.92     79.18 o
   2  -3  14      580.90      594.82     62.36 o
   3  -3  14       66.81      108.05     29.06 o
   4  -3  14      585.70      600.23     59.47 o
   5  -3  14      343.48      362.53     57.57 o
   6  -3  14      389.47      470.84     45.93 o
   7  -3  14       69.40       97.79     36.74 o
  -6  -2  14       13.51       15.45     33.16 o
  -5  -2  14       11.08       78.14     29.97 o
  -4  -2  14      283.99      368.18     44.41 o
  -3  -2  14      863.22      919.00     67.85 o
  -2  -2  14      911.97      787.59     62.49 o
  -1  -2  14     1554.43     1478.01     94.87 o
   0  -2  14       56.81       61.31     11.59 o
   1  -2  14      253.49      235.97     23.55 o
   2  -2  14      784.51      841.09     61.14 o
   3  -2  14     1082.85     1139.22     76.07 o
   4  -2  14      786.91      769.28     80.28 o
   5  -2  14      217.80      177.57     39.28 o
   6  -2  14       19.76       49.54     40.15 o
   7  -2  14       16.44       40.92     46.29 o
  -6  -1  14       53.93      120.78     32.35 o
  -5  -1  14      311.99      419.20     48.32 o
  -4  -1  14      699.46      696.30     63.70 o
  -3  -1  14      474.37      468.66     48.00 o
  -2  -1  14      528.54      482.81     41.83 o
  -1  -1  14       94.65       93.86     16.47 o
   0  -1  14     1193.84     1100.81     71.79 o
   1  -1  14     1308.55     1355.91     81.76 o
   2  -1  14     2138.11     2303.75    145.64 o
   3  -1  14      602.03      663.38     57.08 o
   4  -1  14       14.48       16.64     23.16 o
   5  -1  14       14.97       16.95     22.56 o
   6  -1  14      141.38      173.10     33.37 o
   7  -1  14      133.79      116.85     48.99 o
  -7   0  14       68.86       57.29     35.63 o
  -6   0  14      193.61      169.48     33.51 o
  -5   0  14      293.38      294.52     41.51 o
  -4   0  14       59.11       40.23     13.07 o
  -3   0  14       62.14       36.41     19.71 o
  -2   0  14       84.20       74.59     15.27 o
  -1   0  14     2057.89     2092.72     94.30 o
   0   0  14     2137.39     2121.45    110.86 o
   1   0  14     1595.59     1508.97     86.13 o
   2   0  14      216.77      268.27     30.19 o
   3   0  14      160.83      160.03     26.52 o
   4   0  14      674.65      637.47     61.05 o
   5   0  14      267.67      314.44     43.41 o
   6   0  14      247.62      258.06     44.41 o
  -7   1  14       92.23       82.40     41.65 o
  -6   1  14      122.48       97.27     32.46 o
  -5   1  14        0.43       31.73     16.24 o
  -4   1  14      226.76      226.99     28.59 o
  -3   1  14     1081.28     1080.70     73.60 o
  -2   1  14     2141.24     2229.88     95.09 o
  -1   1  14     1128.23     1135.17     81.23 o
   0   1  14      644.94      596.55     49.43 o
   1   1  14        0.57       -1.16     15.05 o
   2   1  14      339.02      373.69     33.40 o
   3   1  14      850.48      846.81     65.55 o
   4   1  14      534.90      571.03     61.42 o
   5   1  14      235.73      238.36     39.88 o
   6   1  14       41.85       79.92     53.07 o
  -7   2  14        2.77       16.81     24.58 o
  -6   2  14       40.93       -2.02     17.27 o
  -5   2  14      432.96      456.04     52.84 o
  -4   2  14      636.32      698.21     57.94 o
  -3   2  14      561.03      598.29     52.48 o
  -2   2  14      975.33      963.77     65.86 o
  -1   2  14       12.58        9.19     21.05 o
   0   2  14      304.22      257.15     25.19 o
   1   2  14     1326.27     1386.80     91.56 o
   2   2  14     1710.70     1777.30    101.46 o
   3   2  14      525.72      517.63     54.77 o
   4   2  14       24.14      -11.20     21.12 o
   5   2  14        0.79       27.15     24.03 o
   6   2  14       78.37       84.74     25.75 o
  -7   3  14       54.86       51.77     16.64 o
  -6   3  14      281.47      244.84     42.02 o
  -5   3  14      376.38      447.17     57.95 o
  -4   3  14      240.26      262.88     38.10 o
  -3   3  14       20.17       35.38     17.43 o
  -2   3  14      163.26      184.07     24.76 o
  -1   3  14     1140.03     1086.72     73.97 o
   0   3  14     1380.70     1369.87     89.81 o
   1   3  14      771.27      730.26     60.38 o
   2   3  14      179.85      186.07     26.42 o
   3   3  14        7.62       10.50     25.80 o
   4   3  14      115.03      148.98     29.43 o
   5   3  14      196.87      160.24     50.99 o
  -7   4  14      106.34       66.90     22.20 o
  -6   4  14       89.10      142.07     34.16 o
  -5   4  14        0.93       52.07     36.02 o
  -4   4  14      139.41      167.09     29.97 o
  -3   4  14      533.00      484.36     51.26 o
  -2   4  14     2367.27     2318.45    130.89 o
  -1   4  14      750.95      773.58     66.69 o
   0   4  14      275.11      216.77     37.78 o
   1   4  14        0.34        3.27     28.97 o
   2   4  14      146.60      168.80     30.22 o
   3   4  14      265.01      259.63     38.93 o
   4   4  14      257.30      224.50     40.50 o
   5   4  14      141.94      122.26     31.41 o
  -7   5  14       13.73       16.95     21.55 o
  -6   5  14       12.08       24.57     25.35 o
  -5   5  14      226.78      160.34     29.54 o
  -4   5  14      291.05      266.27     34.20 o
  -3   5  14     1024.73      885.54     84.98 o
  -2   5  14     1061.82     1073.63     81.62 o
  -1   5  14       55.52       40.12     27.46 o
   0   5  14       21.76       31.30     22.31 o
   1   5  14      487.38      507.92     57.32 o
   2   5  14      493.54      487.29     55.24 o
   3   5  14      303.58      350.37     45.43 o
   4   5  14      115.28      136.70     30.93 o
  -6   6  14      176.67      218.92     38.58 o
  -5   6  14      220.00      248.23     43.24 o
  -4   6  14      175.89      121.35     37.59 o
  -3   6  14       90.96       70.64     27.07 o
  -2   6  14      324.45      318.55     38.94 o
  -1   6  14      625.67      677.19     64.60 o
   0   6  14      645.69      649.14     73.68 o
   1   6  14      369.21      461.28     52.36 o
   2   6  14      142.42      165.44     32.42 o
   3   6  14       11.28       16.36     42.86 o
  -6   7  14       90.16       57.40     27.08 o
  -5   7  14        3.17       36.37     29.28 o
  -4   7  14        1.04       24.83     21.30 o
  -3   7  14      235.03      256.28     38.45 o
  -2   7  14      623.21      616.74     90.25 o
  -1   7  14      365.48      318.53     43.45 o
   0   7  14      224.37      225.62     39.82 o
   1   7  14        4.29      -17.19     31.51 o
   2   7  14       51.79       30.99     36.91 o
  -5   8  14       73.35      115.78     33.38 o
  -4   8  14      193.38      217.41     40.73 o
  -3   8  14      399.36      429.49     68.55 o
  -2   8  14      282.40      257.35     42.67 o
  -1   8  14       11.14       62.54     31.29 o
   0   8  14        3.65       24.52     26.78 o
   1   8  14      190.96      143.94     30.20 o
  -3   9  14       59.88       29.87     27.01 o
  -2   9  14       12.08       27.09     20.46 o
  -1  -8  15      184.05      302.77     71.02 o
   0  -8  15      149.73      113.71     46.56 o
   1  -8  15        6.56       -2.80     25.10 o
   2  -8  15       70.93      112.38     37.20 o
   3  -8  15      316.99      331.72     65.13 o
   4  -8  15      372.44      487.04     77.18 o
  -2  -7  15      101.23       92.07     53.13 o
  -1  -7  15       54.54       54.36     34.65 o
   0  -7  15       62.19      104.00     34.08 o
   1  -7  15      300.79      386.13     64.33 o
   2  -7  15      624.71      713.68     79.65 o
   3  -7  15      459.78      496.86     57.28 o
   4  -7  15      267.75      260.39     92.20 o
   5  -7  15        4.00      -15.50     25.51 o
  -3  -6  15        6.36       35.55     26.79 o
  -2  -6  15       25.52       29.87     30.89 o
  -1  -6  15      165.25      194.68     45.56 o
   0  -6  15      684.98      753.13     81.29 o
   1  -6  15      687.98      716.12     78.95 o
   2  -6  15      550.32      576.37     77.96 o
   3  -6  15       78.51      112.21     28.63 o
   4  -6  15       37.45        0.49     27.81 o
   5  -6  15      352.38      396.25     64.67 o
   6  -6  15      156.49      127.71     60.56 o
  -4  -5  15        3.89      -31.40     31.40 o
  -3  -5  15      140.02      153.53     32.17 o
  -2  -5  15      342.21      305.51     50.03 o
  -1  -5  15      939.63      995.46    107.97 o
   0  -5  15      494.70      421.25     59.94 o
   1  -5  15        9.83       34.99     29.85 o
   2  -5  15       38.09      133.19     34.87 o
   3  -5  15      355.04      370.99     68.23 o
   4  -5  15      584.61      606.88     81.24 o
   5  -5  15      347.62      337.46     56.85 o
   6  -5  15       84.51      174.86     45.62 o
  -5  -4  15       61.45      102.32     33.08 o
  -4  -4  15      252.62      265.24     42.92 o
  -3  -4  15      397.77      411.45     55.16 o
  -2  -4  15      158.16      146.96     31.95 o
  -1  -4  15      218.98      147.56     41.09 o
   0  -4  15      459.41      398.08     54.95 o
   1  -4  15      427.60      398.15     51.05 o
   2  -4  15     1000.73      983.75     94.51 o
   3  -4  15      924.62      961.79    104.70 o
   4  -4  15      470.91      517.52     73.03 o
   5  -4  15       21.71       43.68     56.93 o
   6  -4  15       31.44       78.82     61.75 o
  -5  -3  15      204.68      290.66     45.83 o
  -4  -3  15      330.11      314.18     55.09 o
  -3  -3  15      138.12      165.42     30.16 o
  -2  -3  15       51.89       32.25     28.33 o
  -1  -3  15      386.66      335.87     39.04 o
   0  -3  15     1345.35     1195.75     95.71 o
   1  -3  15      950.59      857.60     77.66 o
   2  -3  15     1537.00     1631.83    138.83 o
   3  -3  15      239.97      233.72     43.32 o
   4  -3  15        3.19       43.17     27.90 o
   5  -3  15      237.45      240.28     38.18 o
   6  -3  15      259.20      231.17     41.64 o
  -6  -2  15       93.27      100.32     28.19 o
  -5  -2  15       61.29       48.30     40.82 o
  -4  -2  15        0.31       -7.02     18.46 o
  -3  -2  15      186.29      224.33     35.25 o
  -2  -2  15      338.21      367.89     38.00 o
  -1  -2  15     2535.61     2393.90    148.99 o
   0  -2  15      412.27      434.50     46.21 o
   1  -2  15      153.03      101.37     25.36 o
   2  -2  15       29.91       33.40     21.23 o
   3  -2  15      383.26      351.53     44.58 o
   4  -2  15      635.61      721.39     77.45 o
   5  -2  15      365.72      418.05     52.38 o
   6  -2  15      125.58      164.35     39.28 o
  -6  -1  15        2.36      -29.80     29.80 o
  -5  -1  15       67.60      114.01     26.93 o
  -4  -1  15      431.98      429.34     56.77 o
  -3  -1  15      598.82      357.00     91.40 o
  -2  -1  15      628.43      645.69     54.89 o
  -1  -1  15      320.22      310.07     29.11 o
   0  -1  15        2.67       25.77     15.79 o
   1  -1  15      182.09      224.76     26.75 o
   2  -1  15     1284.70     1394.19    100.55 o
   3  -1  15     1053.67     1079.24     75.90 o
   4  -1  15      308.06      314.40     44.72 o
   5  -1  15       32.62       60.79     35.40 o
   6  -1  15       21.13        2.46     23.94 o
  -6   0  15      128.29      153.50     33.64 o
  -5   0  15      357.92      353.23     47.15 o
  -4   0  15      370.21      389.01     49.97 o
  -3   0  15      216.50      223.01     25.89 o
  -2   0  15       74.93       76.12     17.92 o
  -1   0  15      442.54      363.23     34.38 o
   0   0  15     1481.49     1452.59     94.25 o
   1   0  15     1365.97     1358.15     90.52 o
   2   0  15     1537.43     1562.44     91.15 o
   3   0  15      105.62      153.49     30.12 o
   4   0  15       35.74       24.73     24.26 o
   5   0  15       46.93       27.22     30.21 o
   6   0  15      146.84      169.50     36.39 o
  -6   1  15      247.42      291.73     52.58 o
  -5   1  15      180.77      222.83     37.19 o
  -4   1  15       12.77        6.08     32.70 o
  -3   1  15      161.24      135.61     24.80 o
  -2   1  15      307.90      275.77     35.39 o
  -1   1  15     1736.17     1773.86    112.89 o
   0   1  15     1262.42     1280.31    120.57 o
   1   1  15      719.47      701.27     70.87 o
   2   1  15       24.97       43.56     21.21 o
   3   1  15      173.59      122.49     28.61 o
   4   1  15      232.07      241.07     37.91 o
   5   1  15      213.83      260.07     42.97 o
   6   1  15       65.47      105.13     36.26 o
  -7   2  15       58.54       74.20     26.93 o
  -6   2  15        6.18       17.72     16.68 o
  -5   2  15       54.96       68.93     40.52 o
  -4   2  15      335.09      345.54     42.32 o
  -3   2  15      749.84      717.36     58.34 o
  -2   2  15      746.32      737.32     56.85 o
  -1   2  15      699.84      720.16     55.98 o
   0   2  15        4.83       33.81     19.31 o
   1   2  15       30.04       34.46     15.54 o
   2   2  15     1266.57     1289.66     98.96 o
   3   2  15      716.18      692.73     69.32 o
   4   2  15      231.60      307.92     58.59 o
   5   2  15       85.37      108.08     37.78 o
  -7   3  15        5.15      -24.13     24.13 o
  -6   3  15      100.77      104.93     29.32 o
  -5   3  15      279.29      309.79     48.01 o
  -4   3  15      367.90      390.79     53.71 o
  -3   3  15      303.33      302.45     48.93 o
  -2   3  15      159.02      112.63     21.67 o
  -1   3  15      356.07      311.17     39.45 o
   0   3  15      717.23      664.98     55.54 o
   1   3  15      972.01      992.06     69.56 o
   2   3  15      709.29      842.05     75.68 o
   3   3  15      167.86      171.98     31.32 o
   4   3  15        0.86       30.59     34.20 o
   5   3  15       27.32       22.02     37.33 o
  -6   4  15      227.85      257.78     44.97 o
  -5   4  15      141.33       95.70     25.08 o
  -4   4  15       31.62       -0.40     24.94 o
  -3   4  15      136.31      103.89     25.96 o
  -2   4  15      568.47      442.34     45.36 o
  -1   4  15     1052.68      986.35     75.83 o
   0   4  15      677.27      607.40     56.07 o
   1   4  15      454.19      419.15     49.22 o
   2   4  15       21.01       12.88     18.51 o
   3   4  15       34.47       76.23     36.91 o
   4   4  15      164.72      168.46     36.27 o
  -6   5  15       32.19       13.59     31.35 o
  -5   5  15        0.46      -24.42     32.06 o
  -4   5  15       20.95       65.83     18.83 o
  -3   5  15      494.71      423.40     54.78 o
  -2   5  15      773.80      688.79     65.15 o
  -1   5  15      408.26      375.34     43.86 o
   0   5  15       53.01        0.32     28.60 o
   1   5  15        4.15       32.43     22.78 o
   2   5  15      250.36      284.70     52.70 o
   3   5  15      304.40      222.48     41.24 o
  -6   6  15       88.04      119.82     31.52 o
  -5   6  15      126.81      172.75     34.40 o
  -4   6  15      415.54      446.60     49.99 o
  -3   6  15      248.33      124.16     50.36 o
  -2   6  15       40.59       71.48     22.68 o
  -1   6  15      100.39      111.51     25.89 o
   0   6  15      250.92      258.35     42.06 o
   1   6  15      326.97      372.62     51.39 o
   2   6  15      250.42      268.45     48.43 o
   3   6  15      133.02      135.82     34.02 o
  -5   7  15      106.73       83.82     41.35 o
  -4   7  15       81.64       55.95     33.21 o
  -3   7  15        6.57       27.32     25.98 o
  -2   7  15      164.40      142.69     31.12 o
  -1   7  15      299.95      245.22     59.93 o
   0   7  15      279.66      301.74     48.04 o
   1   7  15      163.30      229.96     40.61 o
  -4   8  15       40.06       44.88     43.05 o
  -3   8  15      197.66      182.29     49.90 o
  -2   8  15      385.47      415.44     66.36 o
  -1   8  15      203.27      183.35     46.64 o
   0   8  15       75.11       83.58     31.11 o
   1  -8  16      155.16      194.87     53.45 o
   2  -8  16       10.74      -10.78     36.03 o
  -1  -7  16      146.20      149.96     71.44 o
   0  -7  16       82.49      145.89     36.46 o
   1  -7  16       19.76       72.36     44.93 o
   2  -7  16      118.42      112.37     36.06 o
   3  -7  16      269.67      357.11     61.92 o
   4  -7  16      328.49      389.24     77.29 o
  -2  -6  16       45.08       35.11     39.66 o
  -1  -6  16        0.51       41.36     36.79 o
   0  -6  16      172.29      215.52     47.02 o
   1  -6  16      471.44      573.65     76.29 o
   2  -6  16      446.05      540.55     73.97 o
   3  -6  16      478.48      589.00     81.38 o
   4  -6  16       20.73       -8.28     33.35 o
   5  -6  16       12.69       78.02     53.79 o
  -3  -5  16        0.31       10.80     32.52 o
  -2  -5  16      145.69      170.61     55.50 o
  -1  -5  16      356.08      475.25     66.63 o
   0  -5  16      655.65      644.77     75.88 o
   1  -5  16      249.20      206.51     43.53 o
   2  -5  16       79.85       80.46     46.46 o
   3  -5  16        3.60       19.93     26.14 o
   4  -5  16      285.61      426.36     56.46 o
   5  -5  16      315.30      395.95     66.51 o
  -4  -4  16       68.17       62.86     33.49 o
  -3  -4  16      299.29      360.81     49.20 o
  -2  -4  16      744.08      686.34     60.51 o
  -1  -4  16      444.20      348.66    101.89 o
   0  -4  16       40.70       -5.06     40.95 o
   1  -4  16       13.39       -2.46     23.11 o
   2  -4  16      124.05       91.62     45.90 o
   3  -4  16      518.33      668.50     75.89 o
   4  -4  16      636.95      719.96     92.59 o
   5  -4  16      239.49      315.36     56.65 o
   6  -4  16        5.22       37.07     47.02 o
  -5  -3  16       84.21      120.48     49.07 o
  -4  -3  16      262.51      276.81     48.48 o
  -3  -3  16      394.75      398.34     54.91 o
  -2  -3  16      432.66      414.09     57.71 o
  -1  -3  16       38.37       18.49     18.76 o
   0  -3  16       51.81       38.99     17.64 o
   1  -3  16      410.76      526.13     62.68 o
   2  -3  16      811.90      867.18     83.22 o
   3  -3  16      769.46      825.45     91.37 o
   4  -3  16      128.91       97.78     29.37 o
   5  -3  16        2.06      -27.63     27.63 o
   6  -3  16      104.95       77.79     64.53 o
  -5  -2  16      176.26      192.78     38.57 o
  -4  -2  16       86.58       82.17     21.98 o
  -3  -2  16       23.33       30.09     18.09 o
  -2  -2  16      430.07      398.24     44.62 o
  -1  -2  16      691.78      620.83     60.63 o
   0  -2  16      967.30     1007.78     72.02 o
   1  -2  16      474.28      423.42     50.28 o
   2  -2  16      353.05      307.47     48.41 o
   3  -2  16       12.53        2.76     19.61 o
   4  -2  16      161.44      145.35     38.20 o
   5  -2  16      220.56      176.45     35.76 o
   6  -2  16      147.98      164.44     36.64 o
  -6  -1  16       53.54        8.63     39.75 o
  -5  -1  16        5.91       32.77     31.84 o
  -4  -1  16       61.27       79.18     19.88 o
  -3  -1  16      305.88      318.26     40.27 o
  -2  -1  16      883.54      896.81     68.63 o
  -1  -1  16      798.34      811.19     70.81 o
   0  -1  16      393.68      379.53     43.21 o
   1  -1  16       17.24       30.21     19.88 o
   2  -1  16      193.01      181.11     31.36 o
   3  -1  16      588.41      683.82     73.75 o
   4  -1  16      531.91      658.58     82.64 o
   5  -1  16      208.12      256.22     50.61 o
   6  -1  16       17.49        7.09     26.63 o
  -6   0  16        9.80       24.23     39.80 o
  -5   0  16      151.05       88.87     35.25 o
  -4   0  16      367.23      386.17     53.69 o
  -3   0  16      586.69      617.53     66.62 o
  -2   0  16      294.94      255.90     30.83 o
  -1   0  16      129.25      159.01     21.33 o
   0   0  16      176.54      169.67     23.36 o
   1   0  16      574.79      551.01     57.55 o
   2   0  16     1522.49     1402.59    105.88 o
   3   0  16      523.06      552.69     60.32 o
   4   0  16      148.32      182.41     37.47 o
   5   0  16       12.55       48.38     34.67 o
  -6   1  16      123.74      204.52     38.27 o
  -5   1  16      305.53      324.29     45.14 o
  -4   1  16      233.81      227.02     38.43 o
  -3   1  16       48.86       64.97     24.79 o
  -2   1  16       16.58       19.22     21.94 o
  -1   1  16      497.35      503.29     46.80 o
   0   1  16      723.80      795.62     63.34 o
   1   1  16      739.82      787.58     64.42 o
   2   1  16      349.03      399.73     43.60 o
   3   1  16       19.24       45.61     23.34 o
   4   1  16       52.90      120.51     28.84 o
   5   1  16       75.31      136.87     32.27 o
  -6   2  16       81.48       73.78     27.92 o
  -5   2  16       19.17       53.24     22.79 o
  -4   2  16       53.39       60.28     30.35 o
  -3   2  16      191.68      188.06     34.06 o
  -2   2  16      601.83      641.95     58.93 o
  -1   2  16      880.10      905.28     68.82 o
   0   2  16      716.83      720.91     58.61 o
   1   2  16       80.84       67.38     21.39 o
   2   2  16      199.48      147.12     40.93 o
   3   2  16      289.55      256.50     44.22 o
   4   2  16      390.68      437.34     60.47 o
   5   2  16      138.38      274.09     42.22 o
  -6   3  16        0.09       16.44     21.21 o
  -5   3  16       96.93      122.88     40.73 o
  -4   3  16      343.69      362.49     47.23 o
  -3   3  16      512.75      522.23     59.75 o
  -2   3  16      429.71      454.85     61.45 o
  -1   3  16       41.22       49.70     20.52 o
   0   3  16       62.56       18.50     20.95 o
   1   3  16      216.92      216.00     33.15 o
   2   3  16      708.54      660.30     61.98 o
   3   3  16      364.40      412.94     47.11 o
   4   3  16       76.25       50.52     39.00 o
  -6   4  16      138.01      138.58     33.51 o
  -5   4  16      292.19      294.86     47.96 o
  -4   4  16      316.84      262.98     41.39 o
  -3   4  16       51.51      103.69     24.77 o
  -2   4  16        8.39       22.35     14.80 o
  -1   4  16      235.30      147.27     40.28 o
   0   4  16      532.46      507.62     62.13 o
   1   4  16      417.81      484.08     52.51 o
   2   4  16      262.26      252.21     40.53 o
   3   4  16       31.39       39.62     19.73 o
   4   4  16       71.49      119.91     34.42 o
  -6   5  16       74.92       31.73     31.01 o
  -5   5  16       87.03       85.73     21.83 o
  -4   5  16        4.39      -19.47     24.37 o
  -3   5  16       60.68       65.55     17.64 o
  -2   5  16      275.20      297.86     41.38 o
  -1   5  16      444.32      465.28     53.67 o
   0   5  16      277.03      266.42     47.15 o
   1   5  16      182.64      184.35     40.92 o
   2   5  16        4.86      -19.00     47.68 o
   3   5  16       97.42      105.41     34.95 o
  -5   6  16       42.73        2.62     15.97 o
  -4   6  16      351.83      350.94     49.68 o
  -3   6  16      330.62      286.82     41.76 o
  -2   6  16      373.48      386.30     44.27 o
  -1   6  16       31.30       28.80     25.37 o
   0   6  16        2.62        7.86     38.87 o
   1   6  16       33.40       78.13     33.56 o
   2   6  16      191.26      210.47     36.88 o
  -4   7  16      144.64      197.33     40.07 o
  -3   7  16       48.79       67.83     41.63 o
  -2   7  16        0.11       58.47     23.33 o
  -1   7  16       74.05       56.72     26.40 o
   0   7  16      217.40      267.35     46.45 o
   0  -7  17      272.40      311.86     68.87 o
   1  -7  17       49.02       42.19     32.32 o
   2  -7  17        0.69       25.94     33.93 o
   3  -7  17       46.19       43.66     30.70 o
  -2  -6  17      195.55      219.68     57.29 o
  -1  -6  17       58.10       81.33     35.14 o
   0  -6  17        5.18      -27.17     27.17 o
   1  -6  17       92.68      152.81     43.84 o
   2  -6  17      248.82      363.74     72.42 o
   3  -6  17      437.06      486.16     76.44 o
   4  -6  17      164.89      279.93     89.98 o
  -3  -5  17       89.94       71.64     29.48 o
  -2  -5  17        2.19       27.21     37.63 o
  -1  -5  17      117.91      109.43     41.11 o
   0  -5  17      432.98      481.44     58.58 o
   1  -5  17      447.46      476.77     79.25 o
   2  -5  17      332.15      389.22     55.74 o
   3  -5  17      132.16      232.69     48.13 o
   4  -5  17        0.79      -17.22     32.33 o
   5  -5  17       60.48      103.75     38.97 o
  -4  -4  17        4.82       53.95     29.39 o
  -3  -4  17       63.13       55.78     23.55 o
  -2  -4  17      545.44      509.60     52.02 o
  -1  -4  17      348.80      428.29     63.74 o
   0  -4  17      528.13      566.89     70.67 o
   1  -4  17      175.82      278.22     49.82 o
   2  -4  17       45.17       20.61     46.00 o
   3  -4  17       52.55      119.80     32.97 o
   4  -4  17      285.70      416.38     70.10 o
   5  -4  17      264.00      419.23     81.40 o
  -4  -3  17       41.85       62.81     22.34 o
  -3  -3  17      354.82      289.84     65.04 o
  -2  -3  17      501.19      417.18     54.94 o
  -1  -3  17      165.88      156.38     34.85 o
   0  -3  17       80.67       27.30     34.46 o
   1  -3  17       46.12       44.08     22.05 o
   2  -3  17      196.96      222.29     43.73 o
   3  -3  17      633.27      730.53     93.25 o
   4  -3  17      396.85      544.33     64.07 o
   5  -3  17       75.58      194.97     48.06 o
  -5  -2  17      108.83      127.99     39.84 o
  -4  -2  17      268.93      220.09     40.98 o
  -3  -2  17      261.96      268.12     40.53 o
  -2  -2  17        7.55       81.34     27.56 o
  -1  -2  17       70.95       39.81     18.58 o
   0  -2  17      578.20      574.44     82.46 o
   1  -2  17      642.88      682.84     71.45 o
   2  -2  17      568.80      658.63     64.14 o
   3  -2  17      291.87      330.81     47.21 o
   4  -2  17       10.33       30.54     20.16 o
   5  -2  17       43.51       36.05     25.17 o
  -5  -1  17       80.86      179.56     48.37 o
  -4  -1  17       60.92       37.97     37.25 o
  -3  -1  17       63.94       34.20     27.58 o
  -2  -1  17      342.40      325.26     50.67 o
  -1  -1  17      420.87      457.54     52.96 o
   0  -1  17      766.34      721.76     61.20 o
   1  -1  17      264.73      314.79     40.66 o
   2  -1  17       56.51       47.34     24.70 o
   3  -1  17       75.83       93.73     23.01 o
   4  -1  17      296.20      354.45     51.53 o
   5  -1  17      215.81      198.45     38.53 o
  -5   0  17        1.01       77.15     24.75 o
  -4   0  17      122.17      105.79     36.18 o
  -3   0  17      448.26      459.70     51.12 o
  -2   0  17      714.07      688.00     67.23 o
  -1   0  17      486.29      487.35     51.30 o
   0   0  17      157.81      209.39     31.83 o
   1   0  17      111.76      141.06     44.39 o
   2   0  17      247.76      242.37     40.83 o
   3   0  17      381.61      387.58     51.36 o
   4   0  17      313.27      270.94     46.52 o
   5   0  17       93.13       99.00     34.64 o
  -5   1  17      165.78      139.37     43.55 o
  -4   1  17      350.50      355.22     48.43 o
  -3   1  17      260.20      181.99     33.35 o
  -2   1  17       63.91       74.65     18.45 o
  -1   1  17        0.77       53.48     30.94 o
   0   1  17      256.69      182.36     29.72 o
   1   1  17      405.00      421.50     49.94 o
   2   1  17      427.27      463.42     71.71 o
   3   1  17      180.09      234.65     38.84 o
   4   1  17       20.37       42.24     32.01 o
   5   1  17        5.04       81.46     27.31 o
  -6   2  17       85.59      141.06     70.93 o
  -5   2  17      149.88      138.25     46.27 o
  -4   2  17       49.83       70.14     20.64 o
  -3   2  17        2.65       16.05     16.82 o
  -2   2  17      177.10      187.63     38.14 o
  -1   2  17      505.11      548.79     58.69 o
   0   2  17     1021.36      939.54     84.36 o
   1   2  17      318.80      281.36     41.97 o
   2   2  17       97.14       86.04     22.94 o
   3   2  17        9.27        8.26     30.09 o
   4   2  17      103.34       89.33     27.69 o
  -5   3  17        0.01       40.04     26.86 o
  -4   3  17       89.12      150.27     31.38 o
  -3   3  17      368.71      438.97     55.79 o
  -2   3  17      477.75      566.97     66.01 o
  -1   3  17      431.69      495.60     60.63 o
   0   3  17      117.21       94.80     28.96 o
   1   3  17        2.48       27.05     31.43 o
   2   3  17      122.92      194.30     36.67 o
   3   3  17      233.54      311.16     47.98 o
   4   3  17      155.62      235.38     46.48 o
  -5   4  17      219.61      262.30     45.62 o
  -4   4  17      367.53      300.77     44.10 o
  -3   4  17      241.55      253.62     40.65 o
  -2   4  17      123.80      123.24     26.57 o
  -1   4  17        0.42       -1.95     21.79 o
   0   4  17       87.35       75.72     19.91 o
   1   4  17      203.69      200.61     45.89 o
   2   4  17      438.83      423.18     58.24 o
   3   4  17      104.60      115.39     38.32 o
  -5   5  17      151.48      164.87     37.37 o
  -4   5  17       57.61       46.16     23.19 o
  -3   5  17        2.34       -5.27     31.86 o
  -2   5  17       37.37       33.62     40.03 o
  -1   5  17      189.93      195.12     37.83 o
   0   5  17      384.55      392.71     46.20 o
   1   5  17      282.23      308.44     60.10 o
   2   5  17      124.28      202.11     37.70 o
  -4   6  17       57.33       -5.16     26.90 o
  -3   6  17      216.33      204.25     37.01 o
  -2   6  17      299.90      338.77     49.08 o
  -1   6  17      160.61      168.47     34.09 o
   0   6  17       71.60       94.96     27.74 o
   1   6  17       23.57       34.82     30.99 o
  -3   7  17      113.39       84.58     64.26 o
  -2   7  17       88.62      103.98     27.64 o
  -1   7  17        1.31       31.89     52.41 o
   0  -6  18      113.93      156.93     47.11 o
   1  -6  18       20.49       85.15     30.17 o
   2  -6  18      110.91      101.60     52.87 o
   3  -6  18      144.29      228.54     48.55 o
  -2  -5  18      101.92      103.05     30.89 o
  -1  -5  18        0.88      -26.88     46.93 o
   0  -5  18       47.06       81.43     29.95 o
   1  -5  18      257.70      309.34     72.45 o
   2  -5  18      393.27      504.54     82.79 o
   3  -5  18      263.37      294.19     64.36 o
   4  -5  18       98.15      133.36     64.45 o
  -3  -4  18       10.11      -17.72     32.31 o
  -2  -4  18       39.38      127.77     37.39 o
  -1  -4  18      203.14      248.85     53.29 o
   0  -4  18      357.34      426.27     55.28 o
   1  -4  18      433.94      610.37    108.82 o
   2  -4  18      145.81      143.61     45.53 o
   3  -4  18       36.38       67.94     53.18 o
   4  -4  18       68.55       30.68     41.21 o
  -3  -3  18      109.86       86.95     37.18 o
  -2  -3  18      158.47      207.54     40.32 o
  -1  -3  18      290.53      185.45     48.43 o
   0  -3  18      277.49      304.26     55.61 o
   1  -3  18       87.46      101.63     33.65 o
   2  -3  18       18.70       30.75     28.60 o
   3  -3  18      196.58      173.84     45.14 o
   4  -3  18      266.54      429.28     75.54 o
  -4  -2  18      245.61      230.08     43.73 o
  -3  -2  18      346.90      388.75     60.01 o
  -2  -2  18      189.40      145.70     45.11 o
  -1  -2  18       29.79       37.45     17.02 o
   0  -2  18       45.81       39.35     29.86 o
   1  -2  18      195.84      179.59     34.36 o
   2  -2  18      311.75      334.46     49.73 o
   3  -2  18      418.07      412.22     51.37 o
   4  -2  18       69.61       53.31     47.36 o
  -4  -1  18      216.82      211.03     40.28 o
  -3  -1  18       17.58       33.64     31.21 o
  -2  -1  18        2.26       15.13     17.52 o
  -1  -1  18      157.96      205.67     33.32 o
   0  -1  18      549.53      486.78     93.25 o
   1  -1  18      600.89      661.04     60.38 o
   2  -1  18      238.37      279.75     46.86 o
   3  -1  18       52.23       57.63     23.12 o
   4  -1  18       12.76       28.15     21.39 o
  -5   0  18       76.26       33.60     36.25 o
  -4   0  18        1.13       -7.86     25.70 o
  -3   0  18      100.02       79.35     30.97 o
  -2   0  18      340.96      354.97     51.19 o
  -1   0  18      684.61      755.02     68.35 o
   0   0  18      422.96      433.15     56.90 o
   1   0  18       88.09      115.97     26.34 o
   2   0  18        0.31       10.91     38.16 o
   3   0  18       85.43      175.64     35.24 o
   4   0  18      118.78      102.72     27.99 o
  -5   1  18        9.43       78.53     38.92 o
  -4   1  18      170.96      211.96     42.11 o
  -3   1  18      303.44      253.50     42.44 o
  -2   1  18      225.21      220.08     42.86 o
  -1   1  18      138.81      111.41     23.19 o
   0   1  18       17.45        9.39     21.12 o
   1   1  18      147.42      116.21     25.58 o
   2   1  18      163.73      189.85     34.87 o
   3   1  18      280.49      255.93     48.66 o
   4   1  18      126.02      109.95     32.27 o
  -5   2  18      139.87      134.85     30.89 o
  -4   2  18      202.28      247.25     43.03 o
  -3   2  18       81.60       78.92     29.37 o
  -2   2  18        7.19      -11.89     19.73 o
  -1   2  18      119.28      136.63     32.24 o
   0   2  18      499.64      524.52     63.76 o
   1   2  18      443.43      475.32     54.02 o
   2   2  18      295.65      324.38     46.71 o
   3   2  18       65.43      107.02     27.40 o
  -5   3  18       86.85      113.85     28.93 o
  -4   3  18        2.52       27.20     40.89 o
  -3   3  18       71.68       67.90     24.52 o
  -2   3  18      220.32      263.77     38.12 o
  -1   3  18      492.38      448.30     51.87 o
   0   3  18      281.21      316.41     44.49 o
   1   3  18       83.13       94.93     36.58 o
   2   3  18        1.71      -18.04     26.15 o
   3   3  18       43.70      103.40     25.81 o
  -4   4  18      140.85      161.18     31.17 o
  -3   4  18      241.14      248.53     42.16 o
  -2   4  18      193.14      258.35     39.54 o
  -1   4  18      131.90      152.15     33.94 o
   0   4  18        1.80      -22.47     22.47 o
   1   4  18       36.89       95.31     30.99 o
   2   4  18      229.98      197.80     37.64 o
  -4   5  18      107.32       61.80     28.54 o
  -3   5  18       76.20       57.54     34.28 o
  -2   5  18       14.37       41.97     25.10 o
  -1   5  18       13.30      -26.60     26.60 o
   0   5  18      105.88       60.01     30.25 o
   1   5  18      224.27      202.48     36.95 o
  -3   6  18       32.12      -20.18     22.89 o
  -2   6  18       78.58      102.82     27.50 o
  -1   6  18      152.95      160.23     37.05 o
   0  -5  19       45.90       60.73     63.56 o
   1  -5  19       22.13       47.20     34.71 o
   2  -5  19      153.09      176.66     49.14 o
  -2  -4  19       26.64       37.00     44.83 o
  -1  -4  19        0.44       -8.51     22.50 o
   0  -4  19       79.18      195.42     49.34 o
   1  -4  19      239.22      321.86     61.19 o
   2  -4  19      288.35      378.82     69.42 o
   3  -4  19      146.14      150.45     65.15 o
  -3  -3  19        0.23      -33.84     41.19 o
  -2  -3  19       27.01       15.75     54.61 o
  -1  -3  19      173.72      196.70     44.59 o
   0  -3  19      357.98      445.97     74.84 o
   1  -3  19      296.53      342.23     61.49 o
   2  -3  19       44.92       47.27     43.68 o
   3  -3  19        2.75      -39.15     39.15 o
  -3  -2  19      180.46      190.33     39.20 o
  -2  -2  19      326.86      224.10     59.24 o
  -1  -2  19      244.40      233.14     35.90 o
   0  -2  19       81.21      120.68     47.39 o
   1  -2  19        0.39       -3.04     34.41 o
   2  -2  19      150.24      258.30     55.42 o
   3  -2  19      212.75      318.80     56.64 o
   4  -2  19       94.69      186.90     43.79 o
  -4  -1  19      150.30      167.24     51.50 o
  -3  -1  19      134.24       70.92     21.98 o
  -2  -1  19       95.58       79.79     35.57 o
  -1  -1  19        1.82        7.28     22.83 o
   0  -1  19      142.64      141.13     32.93 o
   1  -1  19      331.59      400.98     45.18 o
   2  -1  19      361.51      244.31    105.18 o
   3  -1  19      220.82      224.98     40.28 o
   4  -1  19       27.16       33.81     31.63 o
  -4   0  19       78.37       72.76     53.86 o
  -3   0  19       10.68        7.80     31.28 o
  -2   0  19       41.92       45.08     44.90 o
  -1   0  19      248.59      254.09     39.34 o
   0   0  19      437.65      409.37     54.32 o
   1   0  19      235.70      230.40     40.58 o
   2   0  19       53.35       46.76     18.11 o
   3   0  19        4.36       42.98     31.37 o
  -4   1  19       26.58       50.41     19.03 o
  -3   1  19      109.66      128.65     33.90 o
  -2   1  19      306.59      380.94     54.26 o
  -1   1  19      275.56      392.28     55.60 o
   0   1  19       36.22       53.48     22.36 o
   1   1  19        2.60       20.37     25.38 o
   2   1  19       45.35       90.73     22.70 o
   3   1  19      117.89      112.27     29.70 o
  -4   2  19      187.45      252.65     44.46 o
  -3   2  19      199.94      266.44     43.40 o
  -2   2  19      208.12      260.86     47.19 o
  -1   2  19       25.27      -13.71     36.23 o
   0   2  19       81.66      124.45     32.36 o
   1   2  19      162.84      134.61     32.85 o
   2   2  19      187.64      217.93     39.33 o
   3   2  19      161.76      277.24     41.06 o
  -4   3  19       76.58      108.46     30.01 o
  -3   3  19       24.06       52.98     27.35 o
  -2   3  19       34.11       69.79     25.65 o
  -1   3  19      161.01      130.21     34.63 o
   0   3  19      219.27      240.21     45.60 o
   1   3  19      212.77      235.10     39.37 o
   2   3  19       54.01       55.46     25.81 o
  -3   4  19       57.75       82.32     42.46 o
  -2   4  19      207.45      237.51     41.39 o
  -1   4  19      217.96      232.50     39.79 o
   0   4  19      125.03      119.74     29.47 o
   1   4  19        2.58       16.86     30.55 o
  -2   5  19       91.59      107.28     28.28 o
  -1   5  19       52.90       50.33     25.44 o
   0  -4  20        1.09       77.51     55.04 o
   1  -4  20       57.22       69.47     28.29 o
  -1  -3  20       16.44        3.00     37.16 o
   0  -3  20      169.67      177.86     62.82 o
   1  -3  20      273.88      283.88     78.06 o
   2  -3  20      218.49      328.56     59.14 o
  -2  -2  20      121.29      142.57     54.69 o
  -1  -2  20      206.04      229.84     53.63 o
   0  -2  20      275.29      346.04     63.85 o
   1  -2  20       80.07      130.18     40.62 o
   2  -2  20        6.47       46.64     34.46 o
  -3  -1  20      125.65      104.63     35.61 o
  -2  -1  20      196.78      237.93     45.03 o
  -1  -1  20      113.68       99.04     25.98 o
   0  -1  20       11.14       45.64     25.76 o
   1  -1  20       39.30       84.21     53.45 o
   2  -1  20      202.59      246.31     65.14 o
  -3   0  20       97.78      125.09     40.83 o
  -2   0  20       35.77       16.36     19.36 o
  -1   0  20       20.63       -7.51     34.11 o
   0   0  20      154.61      184.74     36.94 o
   1   0  20      205.73      273.53     44.97 o
   2   0  20      133.86      122.72     52.96 o
  -3   1  20        8.13       56.75     39.11 o
  -2   1  20      140.06      136.60     30.86 o
  -1   1  20      186.21      199.24     43.43 o
   0   1  20      203.94      183.67     39.35 o
   1   1  20      103.54      147.41     34.06 o
   2   1  20        8.90        9.89     25.99 o
  -3   2  20      130.42       85.97     28.12 o
  -2   2  20      318.16      294.06     70.39 o
  -1   2  20      118.96      132.71     31.20 o
   0   2  20       25.87       57.46     45.34 o
   1   2  20       10.92      -22.38     22.38 o
  -2   3  20       20.05       51.52     23.76 o
  -1   3  20        3.78       23.16     26.02 o
   0   3  20      103.26       93.33     38.61 o
  -1  -1  21      199.92      240.05     70.20 o
   0  -1  21      156.15      281.13     52.62 o
  -1   0  21       17.04       41.09     21.68 o
   0   0  21        4.77       47.66     23.34 o
  -1   1  21       66.63       60.61     27.74 o
   0   1  21      138.28      126.49     30.20 o
 
